# Supplementary material for: Co-occurrence Analysis of Microbial Taxa in the Atlantic Ocean Reveals High Connectivity in the Free-Living Bacterioplankton
Source: Front Microbiol. 2016 May 6;7:649. doi: 10.3389/fmicb.2016.00649 (PMC4858663; doi:10.3389/fmicb.2016.00649)
Supplement: Table S1 — Environmental metadata and geographical positions. Geographical location of sampling stations, environmental parameters, and factors used for multivariate statistics (province, depth layer) are reported. [file Table1.XLSX]

## Sheet: metadata
		Sample Id
		296_20	296_40	296_60	296_100	297_20	297_40	297_60	297_100	298_20	298_40	298_60	298_100	298_200	300_20	300_40	300_60	300_100	300_200	302_20	302_40	302_60	302_75	302_100	302_200	304_20	304_40	304_70	304_100	304_200	306_20	306_40	306_60	306_100	306_150	306_200	307_20	307_40	307_60	307_100	307_200	308_20	308_120	310_20	310_40	310_60	310_100	310_200	311_20
Factors
	Province	FKLD	FKLD	FKLD	FKLD	FKLD	FKLD	FKLD	FKLD	FKLD	FKLD	FKLD	FKLD	FKLD	BRAZ	BRAZ	BRAZ	BRAZ	BRAZ	BRAZ	BRAZ	BRAZ	BRAZ	BRAZ	BRAZ	BRAZ	BRAZ	BRAZ	BRAZ	BRAZ	SATL	SATL	SATL	SATL	SATL	SATL	SATL	SATL	SATL	SATL	SATL	SATL	SATL	SATL	SATL	SATL	SATL	SATL	SATL
	Depth layer [m]	20	40	50-80	85-120	20	40	50-80	85-120	20	40	50-80	85-120	140-200	20	40	50-80	85-120	140-200	20	40	50-80	50-80	85-120	140-200	20	40	50-80	85-120	140-200	20	40	50-80	85-120	140-200	140-200	20	40	50-80	85-120	140-200	20	85-120	20	40	50-80	85-120	140-200	20
Geographical location
	Lon (°E)	-66.4633	-66.4633	-66.4633	-66.4633	-61.9227	-61.9227	-61.9227	-61.9227	-58.1635	-58.1635	-58.1635	-58.1635	-58.1635	-50.5770	-50.5770	-50.5770	-50.5770	-50.5770	-42.9650	-42.9650	-42.9650	-42.9650	-42.9650	-42.9650	-38.9948	-38.9948	-38.9948	-38.9948	-38.9948	-39.0007	-39.0007	-39.0007	-39.0007	-39.0007	-39.0007	-38.0183	-38.0183	-38.0183	-38.0183	-38.0183	-35.4020	-35.4020	-33.7298	-33.7298	-33.7298	-33.7298	-33.7298	-31.8615
	Lat (°N)	-51.0557	-51.0557	-51.0557	-51.0557	-47.9412	-47.9412	-47.9412	-47.9412	-45.0943	-45.0943	-45.0943	-45.0943	-45.0943	-39.7982	-39.7982	-39.7982	-39.7982	-39.7982	-34.2385	-34.2385	-34.2385	-34.2385	-34.2385	-34.2385	-30.9992	-30.9992	-30.9992	-30.9992	-30.9992	-25.9983	-25.9983	-25.9983	-25.9983	-25.9983	-25.9983	-24.7537	-24.7537	-24.7537	-24.7537	-24.7537	-21.2293	-21.2293	-18.6455	-18.6455	-18.6455	-18.6455	-18.6455	-15.5217
Environmental parameters
	Depth [m]	20	40	60	100	20	40	60	100	20	40	60	100	200	20	40	60	100	200	20	40	60	75	100	200	20	40	70	100	200	20	40	60	100	150	200	20	40	60	100	200	20	120	20	40	60	100	200	20
	Temperature [°C]	8.1406	8.1243	8.0777	8.0737	10.3461	9.7624	8.2321	6.1671	11.5468	11.0191	9.8878	4.5381	2.6401	19.4843	20.4096	20.1638	17.9377	15.6561	22.1354	22.0009	19.1143	17.8985	16.7723	15.4926	22.6333	22.3857	18.5791	17.04	15.233	25.9999	25.9995	25.0496	22.3247	19.6619	17.1958	26.5834	26.5726	25.4363	23.883	18.8261	27.1538	22.9328	27.377	27.3656	27.3653	24.4367	19.9102	26.8872
	Salinity [psu]	33.0005	33.0021	33.0078	33.0087	33.4922	33.5756	33.5577	33.6264	34.0542	34.0192	33.9984	33.9945	34.0522	35.3147	35.7692	35.7227	35.6648	35.6315	35.8433	35.8365	35.8635	35.9067	35.8273	35.6843	35.7513	35.6741	35.9011	35.861	35.5957	36.7662	36.7657	36.7622	36.8817	36.3388	35.8555	37.0697	37.0698	37.2761	37.1826	36.1394	37.3155	37.0179	37.3907	37.3905	37.3905	37.2117	36.369	37.2398
[truncated: 84 more columns]
