# Supplementary material for: Co-occurrence Analysis of Microbial Taxa in the Atlantic Ocean Reveals High Connectivity in the Free-Living Bacterioplankton
Source: Front Microbiol. 2016 May 6;7:649. doi: 10.3389/fmicb.2016.00649 (PMC4858663; doi:10.3389/fmicb.2016.00649)
Supplement: Table S2 — Taxonomic placement of ambiguous reads. Sequences that could not be assigned at the domain and phylum level were manually reassigned, when possible, via phylogenetic analysis. Results from the original taxonomic classification and the reassignment can be found in the sheet “SINA and curated classification,” while the BLAST results against the SILVA database 119 NR are reported in “BLAST ambiguous sequences.” [file Table2.XLSX]

## Sheet: SINA and curated classification
	SINA classification								Curated clasification
OTU	Domain	Phylum	Class	Order	Family	Genus	Clade		Domain	Phylum	Class	Order	Family	Genus	Clade
2_FL	Bacteria								Bacteria	Actinobacteria	Acidimicrobiia	Acidimicrobiales			OM1 clade
85_FL	Bacteria								Bacteria	Deferribacteres	Deferribacteres	Deferribacterales			SAR406 clade(Marine group A)
115_FL	Bacteria	Proteobacteria							Bacteria	Proteobacteria	Gammaproteobacteria	Thiotrichales	Thiotrichaceae	Thiothrix
199_FL	Bacteria								Bacteria	Actinobacteria	Acidimicrobiia	Acidimicrobiales			Sva0996 marine group
26_SPA	Bacteria								Bacteria	Actinobacteria	Acidimicrobiia	Acidimicrobiales			OM1 clade
109_SPA	Bacteria								Bacteria	Actinobacteria	Acidimicrobiia	Acidimicrobiales			Sva0996 marine group
125_SPA	Bacteria	Proteobacteria							Bacteria	Proteobacteria	Gammaproteobacteria	Oceanospirillales			SAR86 clade
133_SPA	Bacteria								Bacteria	Deferribacteres	Deferribacteres	Deferribacterales			SAR406 clade(Marine group A)
157_SPA	Bacteria	Proteobacteria							Bacteria	Proteobacteria	Alphaproteobacteria	Rhodospirillales	Rhodospirillaceae
34_LPA	Bacteria								Bacteria	Actinobacteria	Acidimicrobiia	Acidimicrobiales			OM1 clade
43_LPA	Bacteria								Bacteria	Actinobacteria	Acidimicrobiia	Acidimicrobiales			Sva0996 marine group
206_LPA	Bacteria								Bacteria	Deferribacteres	Deferribacteres	Deferribacterales			SAR406 clade(Marine group A)

## Sheet: BLAST ambiguous sequences
OTU	subject id	% identity	alignment length	mismatches	gap opens	start, q	q. end	s. start	s. End	evalue	bit score	Domain	Phylum	Class	Order	Family	Genus	Clade
2_FL	EU802319.1.1452	100.00	246	0	0	1	246	741	986	1e-126	455	Bacteria	Cyanobacteria	Cyanobacteria	SubsectionI	FamilyI	Prochlorococcus
	AF406542.1.1403	100.00	246	0	0	1	246	754	999	1e-126	455	Bacteria	Actinobacteria	Acidimicrobiia	Acidimicrobiales			OM1 clade
85_FL	EU802658.1.1312	100.00	258	0	0	1	258	593	850	3e-133	477	Bacteria	Proteobacteria	Gammaproteobacteria	Alteromonadales	Pseudoalteromonadaceae	Pseudoalteromonas
	EF574411.1.1527	99.61	258	1	0	1	258	807	1064	1e-131	472	Bacteria	Deferribacteres	Deferribacteres	Deferribacterales			SAR406 clade(Marine group A)
115_FL	EU804331.1.1464	100.00	246	0	0	1	246	756	1001	1e-126	455	Bacteria	Proteobacteria	Gammaproteobacteria	Thiotrichales	Thiotrichaceae	Thiothrix
	GU061987.1.1504	100.00	246	0	0	1	246	799	1044	1e-126	455	Bacteria	Proteobacteria					Skagenf62;uncultured bacterium
199_FL	GU061849.1.1476	100.00	245	0	0	1	245	771	1015	5e-126	453	Bacteria	Actinobacteria	Acidimicrobiia	Acidimicrobiales			Sva0996 marine group
	AF382133.1.1488	100.00	245	0	0	1	245	786	1030	5e-126	453	Bacteria	Proteobacteria	Gammaproteobacteria	Oceanospirillales			SAR86 clade
26_SPA	EU802319.1.1452	100.00	246	0	0	1	246	741	986	1e-126	455	Bacteria	Cyanobacteria	Cyanobacteria	SubsectionI	FamilyI	Prochlorococcus
	AF406542.1.1403	100.00	246	0	0	1	246	754	999	1e-126	455	Bacteria	Actinobacteria	Acidimicrobiia	Acidimicrobiales			OM1 clade
109_SPA	GU061849.1.1476	100.00	245	0	0	1	245	771	1015	5e-126	453	Bacteria	Actinobacteria	Acidimicrobiia	Acidimicrobiales			Sva0996 marine group
	AF382133.1.1488	100.00	245	0	0	1	245	786	1030	5e-126	453	Bacteria	Proteobacteria	Gammaproteobacteria	Oceanospirillales			SAR86 clade
125_SPA	KC874148.1.1364	100.00	247	0	0	1	247	764	1010	4e-127	457	Bacteria	Proteobacteria	Alphaproteobacteria				SAR11 clade
	FJ826023.1.1401	100.00	247	0	0	1	247	695	941	4e-127	457	Bacteria	Proteobacteria	Gammaproteobacteria	Oceanospirillales			SAR86 clade
	EU802859.1.1456	100.00	247	0	0	1	247	747	993	4e-127	457	Bacteria	Proteobacteria	Alphaproteobacteria	Rhodobacterales	Rhodobacteraceae
133_SPA	HQ673820.1.1519	100.00	258	0	0	1	258	802	1059	3e-133	477	Bacteria	Deferribacteres	Deferribacteres	Deferribacterales			SAR406 clade(Marine group A)
	HQ673684.1.1514	100.00	258	0	0	1	258	795	1052	3e-133	477	Bacteria	Proteobacteria	Gammaproteobacteria				KI89A clade
157_SPA	EU802590.1.1479	100.00	248	0	0	1	248	783	1030	1e-127	459	Bacteria	Proteobacteria	Gammaproteobacteria	Oceanospirillales			SAR86 clade
	GU061446.1.1474	100.00	248	0	0	1	248	767	1014	1e-127	459	Bacteria	Proteobacteria	Alphaproteobacteria	Rhodospirillales	Rhodospirillaceae
34_LPA	EU802319.1.1452	100.00	246	0	0	1	246	741	986	1e-126	455	Bacteria	Cyanobacteria	Cyanobacteria	SubsectionI	FamilyI	Prochlorococcus
	AF406542.1.1403	100.00	246	0	0	1	246	754	999	1e-126	455	Bacteria	Actinobacteria	Acidimicrobiia	Acidimicrobiales			OM1 clade
43_LPA	GU061849.1.1476	100.00	245	0	0	1	245	771	1015	5e-126	453	Bacteria	Actinobacteria	Acidimicrobiia	Acidimicrobiales			Sva0996 marine group
	AF382133.1.1488	100.00	245	0	0	1	245	786	1030	5e-126	453	Bacteria	Proteobacteria	Gammaproteobacteria	Oceanospirillales			SAR86 clade
206_LPA	EU802658.1.1312	100.00	257	0	0	1	257	593	849	1e-132	475	Bacteria	Proteobacteria	Gammaproteobacteria	Alteromonadales	Pseudoalteromonadaceae	Pseudoalteromonas
	EF574411.1.1527	99.61	257	1	0	1	257	807	1063	5e-131	470	Bacteria	Deferribacteres	Deferribacteres	Deferribacterales			SAR406 clade(Marine group A)
