# Supplementary material for: Co-occurrence Analysis of Microbial Taxa in the Atlantic Ocean Reveals High Connectivity in the Free-Living Bacterioplankton
Source: Front Microbiol. 2016 May 6;7:649. doi: 10.3389/fmicb.2016.00649 (PMC4858663; doi:10.3389/fmicb.2016.00649)
Supplement: Table S3 — Sequencing results and taxonomic affiliation of OTUs. Numbers of raw reads and bacterial sequences are listed, together with information about the relative abundance of each OTU within the three bacterial communities FL, SPA, and LPA and the eukaryotic microalgae SP and LP. For each OTU abundance data, sequence, and taxonomic information according to the SILVA 119 NR database are reported. [file Table3.XLSX]

## Sheet: Number of sequences per sample
Community of origin		Sample ID
FL (0.22-3µm)		296_20	296_40	296_60	296_100	297_20	297_40	297_60	297_100	298_20	298_40	298_60	298_100	298_200	300_20	300_40	300_60	300_100	300_200	302_20	302_40	302_60	302_75	302_100	302_200	304_20	304_40	304_70	304_100	304_200	306_20	306_40	306_60	306_100	306_150	306_200	307_20	307_40	307_60	307_100	307_200	308_20	308_120	310_20	310_40	310_60	310_100	310_200	311_20
	Number of raw sequneces	13056	12320	14073	9904	11549	14603	16661	11160	16165	15143	18330	9924	9124	10421	16189	13614	7365	9202	19423	16916	18806	21732	17504	14279	29747	30897	32029	29526	28635	39697	33106	36294	33222	22736	26990	46227	32859	39468	37480	26715	30274	34612	44858	34392	33473	32601	18526	28029
	Number of bacterial sequences	12216	11492	13010	9226	11355	14379	14654	10012	15939	14863	18011	8437	8068	10375	16071	13430	7059	7649	19285	16817	18617	21277	16145	12216	29537	30669	31644	26662	22460	39648	33037	36020	31157	18879	21161	46194	32809	39277	36146	22685	30217	33060	44832	34341	33272	29909	15936	28019
SPA (3-8µm)
	Number of raw sequneces	22368	30287	32763	38046	32337	20599	45636	31833	27523	32661	7741	24916	23233	32575	25866	29943	30788	48076	47418	41626	38224	50295	48156	54496	40028	39564	37493	36016	38363	49512	41134	58150	32178	43977	33313	46985	57099	54035	49982	22504	43280	41453	26307	40234	45246	46064	49750	57072
	Number of bacterial sequences	19760	26816	30519	35261	23176	16570	40480	29160	23757	29899	6656	20347	21064	41800	22489	25764	27502	30724	41360	29133	32071	45935	43368	48833	37108	36817	33743	32793	36639	46054	39199	55389	27002	38845	31710	45542	55705	50939	45954	20576	41998	37369	25700	37887	43316	43670	46955	55368
	Number of plastidial sequences (SP)	108	116	142	136	812	104	176	9	957	619	265	165	7	65	695	1685	2141	2539	3951	8711	3197	2289	1959	1864	1675	1549	1510	1870	43	1597	1396	2092	2829	1428	155	716	810	2042	2176	142	806	1860	404	1121	1056	1010	97	1138
LPA (> 8µm)
	Number of raw sequneces	16652	19137	25923	13756	34968	28875	34003	28528	19199	23126	25728	25419	38347	28963	23579	14685	25559	17620	25999	39385	8572	38720	17018	30717	10518	22374	18663	14056	15908	23206	28940	12816	23735	21302	22746	26562	35497	12489	11125	10272	32660	9089	14447	32069	10997	20665	20056	16756
	Number of bacterial sequences	9289	10259	13981	7743	13868	8551	16718	21908	8373	9659	13068	11185	30914	15831	17983	8255	15445	15565	18842	27713	6820	25490	13616	27060	7967	18070	14025	11638	15058	17401	24194	10846	15134	18653	21622	22015	29521	10196	7806	9138	28360	6969	12519	26019	9320	15966	18699	14910
	Number of plastidial sequences (PA)	3461	3886	5517	3642	12636	5762	3956	334	5049	2993	4164	3141	880	3457	3117	2248	4230	739	4360	6451	846	7414	1789	920	872	1944	2834	1632	129	1620	1721	1147	6868	1620	375	1892	1803	575	1789	269	1691	1334	666	3556	935	3378	649	1245
[truncated: 85 more columns]

## Sheet: Abundances_classification_FL
OTU	296_20	296_40	296_60	296_100	297_20	297_40	297_60	297_100	298_20	298_40	298_60	298_100	298_200	300_20	300_40	300_60	300_100	300_200	302_20	302_40	302_60	302_75	302_100	302_200	304_20	304_40	304_70	304_100	304_200	306_20	306_40	306_60	306_100	306_150	306_200	307_20	307_40	307_60	307_100	307_200	308_20	308_120	310_20	310_40	310_60	310_100	310_200	311_20	311_40
1	8	4	3	8	0	56	6	14	70	0	46	13	5	913	2260	1425	72	20	4518	5141	2220	817	202	130	6251	8013	3220	235	48	10871	8599	8555	909	101	40	10571	7582	10663	1492	51	6268	392	11888	9193	9738	359	125	5745	8540
2	2	0	1	4	3	0	0	0	4	2	1	0	1	90	148	238	495	121	9	33	945	2859	2102	388	7	36	1771	3394	549	6	34	299	7865	1433	368	8	16	316	6833	900	85	6600	41	21	231	5602	370	5	1
3	1	1	1	0	0	3	2	0	2	0	0	0	1	152	307	202	37	1	265	186	52	22	2	3	315	269	63	3	0	3993	2899	3452	200	13	15	5302	3486	4920	775	42	2982	667	3217	2335	2185	286	35	2735	2617
4	224	173	204	148	268	313	297	196	392	341	422	166	126	864	1326	896	247	167	1889	1226	1083	977	684	342	2010	1702	1041	612	334	2629	1962	2066	760	537	278	2814	1971	1466	1211	371	2004	1112	2403	1384	986	812	351	2216	2431
5	1	0	2	2	1	33	0	8	59	0	26	3	4	454	1005	866	188	7	888	607	929	775	405	49	1682	1609	1538	332	60	2277	1864	1966	160	40	15	2207	1673	1797	644	9	1924	791	3177	3095	2291	242	33	2309	2400
6	274	245	306	251	545	779	592	372	844	832	1015	398	334	137	18	45	53	42	4	1	13	45	81	7	0	3	23	40	24	1	4	37	21	12	2	0	10	6	5	8	9	1	3	1	0	2	1	1	2
7	4	7	5	0	2	14	1	2	31	1	13	3	0	375	769	339	133	14	506	365	399	635	413	43	1753	1506	937	283	18	2241	2069	1966	420	91	13	2100	1354	1947	1280	36	1488	923	2294	2353	1921	317	23	1335	1506
8	3805	3683	3688	2900	1393	1530	1461	534	1783	1774	1499	75	28	190	59	99	225	100	4	0	21	59	6	9	2	1	46	13	9	1	0	19	5	13	8	10	26	13	21	13	25	16	4	0	7	0	1	3	1
9	350	346	408	255	384	469	1598	1474	556	775	627	267	509	21	9	42	132	365	3	0	5	36	58	401	0	2	15	188	534	4	2	5	20	27	331	2	8	7	13	39	5	3	1	3	2	0	3	2	0
10	691	694	716	539	428	1201	1102	1088	1070	704	1388	521	319	68	165	151	70	67	141	111	104	195	107	109	498	434	651	160	72	457	433	406	43	12	5	1016	939	780	133	20	665	109	824	630	504	33	10	320	502
11	178	148	145	120	385	255	337	197	278	428	441	212	101	422	612	502	205	118	516	466	1391	1385	988	316	418	378	1145	613	234	472	319	537	666	538	128	544	426	551	1073	191	337	1071	244	174	316	895	212	111	150
12	0	0	4	1	1	11	0	1	36	1	7	2	4	17	44	51	175	156	4	3	151	490	788	208	4	16	644	1230	318	3	15	151	1290	512	106	8	20	350	1738	93	34	2155	7	10	141	1611	121	1	0
13	0	0	2	0	0	14	0	3	19	0	12	1	1	305	345	418	115	13	154	161	885	831	299	75	196	258	1691	379	92	9	46	89	27	33	11	7	5	35	21	6	2	17	5	9	3	11	5	1	0
14	578	480	547	374	518	762	867	602	716	677	1187	922	363	198	96	80	72	97	58	46	139	210	142	65	73	82	186	115	77	34	29	80	24	28	19	34	35	40	27	24	21	24	44	20	47	23	22	20	37
15	0	2	1	0	0	0	4	2	4	3	0	1	1	497	773	695	116	9	2321	1634	1532	421	167	70	3861	4249	3294	131	36	570	491	1489	60	37	12	331	246	196	60	4	100	216	67	232	535	63	2	298	268
16	0	0	0	1	0	0	0	0	1	0	1	0	3	6	28	36	65	110	3	1	83	306	365	257	5	7	293	1211	263	1	6	50	916	363	223	1	4	24	1354	264	11	1314	11	0	42	1090	116	1	0
17	1	0	1	0	0	0	0	1	0	2	2	0	0	50	93	73	35	2	16	185	712	1410	278	31	7	143	1374	346	17	0	19	269	1534	114	9	3	33	207	1859	1	235	1623	22	28	235	1280	24	1	2
18	0	0	0	0	1	0	0	0	0	0	0	3	1	208	385	247	47	3	236	145	140	50	16	5	746	718	307	36	5	1045	1077	708	35	18	6	1241	824	1461	248	6	981	239	1624	1169	826	106	13	912	818
19	1	0	1	0	1	1	0	0	1	0	0	0	0	2	7	24	208	181	0	1	95	336	458	150	1	2	211	1444	204	2	3	22	1236	657	310	3	2	16	381	542	11	475	2	0	5	956	424	1	1
20	12	8	14	3	37	193	10	4	413	29	169	0	4	79	134	66	21	19	88	49	156	333	116	28	287	311	592	124	32	67	63	195	10	11	9	38	36	35	2	7	11	12	21	128	184	1	1	6	7
21	0	0	1	1	1	6	1	6	6	0	7	2	3	372	434	357	233	13	289	227	433	508	105	47	425	396	782	217	15	2138	1621	1813	1104	137	33	1593	956	1489	1320	44	737	949	808	745	946	410	33	517	406
22	48	46	45	31	14	355	16	10	383	10	314	0	1	96	68	32	55	46	4	2	63	120	125	107	1	4	225	117	89	5	11	61	15	19	17	4	6	70	40	2	3	51	1	14	49	12	1	1	0
23	66	64	73	48	338	339	189	28	340	262	429	40	20	103	181	162	69	3	161	128	204	142	99	6	305	273	333	41	9	74	84	131	1	2	2	207	168	193	9	1	182	17	215	245	270	6	3	215	241
24	7	17	11	12	6	22	67	54	23	33	74	129	186	13	53	61	46	51	26	29	33	93	86	249	22	35	92	334	158	162	113	208	157	495	3043	354	310	388	903	4026	116	196	159	105	156	252	669	19	36
25	168	108	156	125	361	213	291	104	205	371	267	62	24	552	510	431	105	33	824	648	475	303	118	64	745	617	380	88	70	819	554	433	68	65	13	926	677	289	99	14	710	95	637	362	152	69	14	449	509
26	4	7	138	3	11	7	60	199	13	21	65	124	401	12	11	45	61	380	19	26	20	123	44	169	16	26	42	200	1502	21	26	18	90	95	736	35	27	22	94	370	47	186	61	35	67	100	716	11	10
27	164	139	138	112	246	446	118	56	606	289	456	31	67	45	8	47	81	28	1	0	7	13	2	1	0	0	9	11	2	0	0	20	6	5	2	0	2	4	3	0	5	0	0	0	0	0	0	0	0
28	16	21	70	10	5	24	61	145	24	28	55	254	272	23	30	58	76	326	23	10	15	97	25	76	34	30	76	132	543	11	4	20	27	37	210	23	19	24	76	143	27	69	27	18	35	86	503	14	9
29	0	0	0	0	1	53	0	3	105	0	38	0	0	47	62	62	17	6	2	5	105	99	13	4	5	18	523	21	0	3	6	9	1	3	0	0	2	10	0	2	0	2	71	42	23	0	0	180	186
30	826	713	725	509	724	959	297	96	1152	639	1133	319	84	46	66	64	26	10	93	72	45	20	7	3	170	156	102	32	17	9	2	43	3	1	0	4	5	2	1	1	4	0	1	0	0	0	0	0	0
31	211	227	207	158	247	394	164	68	408	240	317	27	9	33	23	28	52	24	6	8	60	25	29	1	9	11	191	27	12	0	3	14	8	1	0	0	9	12	27	2	5	28	1	23	48	9	0	1	1
32	7	3	9	5	9	27	25	19	23	29	70	71	38	58	11	7	14	2	1	1	3	23	2	7	0	3	5	6	0	2	6	0	2	2	0	0	0	2	0	0	0	0	2	0	0	0	0	0	0
33	0	0	0	0	0	1	2	0	0	0	1	7	21	0	1	12	78	233	0	0	5	46	196	661	0	3	17	863	934	0	1	6	148	639	731	1	3	2	33	631	5	57	0	4	2	206	473	2	2
34	5	5	8	3	4	6	16	19	5	5	27	39	10	9	13	12	5	16	16	21	23	22	54	274	29	32	111	142	266	9	12	28	34	49	101	58	18	57	132	140	38	68	139	68	267	389	535	167	21
35	0	0	0	0	0	0	3	7	0	0	2	4	97	0	0	1	7	204	0	0	0	2	19	252	0	2	0	116	636	2	0	0	24	25	524	0	2	0	7	126	1	1	0	3	0	0	36	0	0
36	0	0	0	0	0	7	0	0	29	0	9	0	0	46	64	50	41	9	37	18	54	145	141	40	179	181	200	273	10	13	43	279	416	98	14	58	30	269	448	4	31	528	77	151	286	273	5	56	58
37	121	102	132	80	172	333	233	100	276	195	453	133	53	51	73	66	44	85	53	41	87	209	267	89	80	106	215	209	101	99	64	85	197	176	69	196	152	132	300	91	176	286	134	121	87	296	115	86	115
38	35	30	32	24	24	26	60	58	33	42	42	38	55	108	211	135	50	100	282	166	235	295	319	190	455	396	315	330	233	316	239	555	425	362	292	551	427	634	606	328	434	599	515	445	423	460	294	500	584
39	0	0	0	0	0	0	1	0	1	0	0	0	0	34	13	3	13	1	1	4	57	160	14	0	0	4	99	6	0	1	2	1	0	1	4	2	1	2	0	0	0	0	1	2	0	0	0	0	2
40	0	2	0	0	0	0	0	2	1	0	1	1	0	162	271	207	23	1	509	348	76	31	24	11	465	398	96	18	9	794	591	364	6	2	1	1055	708	541	21	3	694	25	826	594	310	5	9	837	1011
41	0	0	0	0	1	0	0	0	0	0	0	0	4	0	3	10	55	108	2	1	36	104	173	454	1	4	81	349	927	1	3	14	373	724	1248	0	0	14	319	874	8	349	5	9	44	498	748	0	1
42	0	0	0	0	0	90	0	1	99	0	61	0	1	32	40	27	39	3	23	10	57	150	84	7	56	40	81	55	1	243	323	207	8	14	3	540	320	275	109	4	307	101	481	311	289	10	21	290	291
43	4	4	6	0	5	12	4	3	11	12	6	0	0	91	151	130	33	16	215	178	268	192	111	48	287	239	230	105	45	217	163	233	143	102	28	252	234	261	286	30	220	200	147	128	208	112	32	80	95
44	0	0	1	1	0	1	0	0	2	0	0	0	0	9	9	3	7	5	0	1	125	114	60	13	0	5	280	59	1	1	3	3	0	0	0	1	0	0	0	1	1	0	0	0	0	0	0	0	0
45	95	61	72	60	10	3	217	194	7	39	4	13	54	10	45	29	50	39	5	2	65	118	396	100	20	38	413	352	119	1	15	188	167	403	43	3	6	146	314	110	17	603	16	160	216	368	37	5	5
46	618	523	639	454	1151	379	1017	326	439	1451	437	56	12	58	10	42	61	17	0	0	4	3	1	0	0	1	0	1	0	0	4	2	0	2	2	2	0	2	4	0	9	1	1	0	0	1	1	0	1
47	36	22	34	34	86	226	20	0	317	67	198	0	2	156	43	57	76	4	0	0	12	6	0	4	0	3	35	5	0	1	1	2	0	0	1	1	0	0	0	0	0	0	0	0	0	0	0	0	1
48	6	7	10	16	14	448	14	1	363	12	478	4	5	96	122	56	12	5	70	280	65	27	19	14	124	149	88	62	16	164	104	113	60	28	1	62	70	61	0	0	28	5	56	72	65	6	6	16	23
49	0	0	0	0	0	0	0	1	1	0	0	0	0	9	15	20	21	34	5	9	32	74	97	34	4	1	26	142	65	33	23	110	547	234	102	32	32	201	662	217	38	511	19	23	85	536	196	4	4
50	0	0	0	0	0	0	0	1	0	0	0	0	0	80	61	66	16	1	251	154	62	27	16	5	177	152	31	2	8	261	291	162	4	0	1	193	125	133	35	1	161	12	227	119	61	5	0	78	74
51	0	0	0	0	0	1	0	0	4	0	8	0	0	0	2	6	4	1	0	1	9	40	56	8	1	0	3	82	3	1	0	2	0	1	0	0	0	1	1	1	1	0	0	0	0	0	1	0	0
52	3	5	5	7	3	4	5	8	2	7	12	27	51	2	5	12	15	2	6	17	12	10	8	23	5	11	12	15	23	26	47	56	41	108	643	110	71	91	101	584	49	62	61	29	41	67	170	26	36
53	0	0	0	0	0	1	0	0	0	0	0	0	0	7	27	15	70	106	5	4	42	84	190	202	4	13	140	377	220	3	4	59	329	416	186	2	18	115	289	230	16	331	3	33	159	420	306	0	0
54	2	0	0	1	1	89	1	1	89	3	88	8	0	135	187	158	51	3	200	146	139	52	11	5	272	225	108	5	1	348	332	248	0	2	5	530	421	293	7	4	415	12	529	274	138	6	4	278	372
55	2	3	11	2	3	0	7	61	1	5	2	39	75	1	7	9	12	107	2	3	0	32	8	18	8	14	13	42	469	2	8	0	19	11	128	22	17	13	22	95	18	31	11	2	8	6	149	4	9
56	1	1	0	0	0	0	1	1	0	0	0	5	1	80	136	102	19	2	236	168	59	32	14	7	206	138	43	9	8	673	501	350	29	18	3	819	576	261	80	8	658	90	821	366	149	79	18	546	661
57	0	1	0	0	0	0	0	0	0	0	0	0	0	23	55	32	12	4	109	71	4	1	0	2	427	305	11	0	2	388	318	258	7	0	3	368	240	53	35	3	242	60	446	167	74	9	1	241	235
58	179	145	182	100	163	156	249	196	182	264	191	230	125	9	8	17	27	16	1	0	12	38	54	57	0	3	32	72	90	0	2	8	6	5	4	2	1	2	1	1	2	0	0	0	0	0	0	1	0
59	0	0	15	0	3	5	9	13	3	5	9	21	27	2	9	13	5	96	3	2	2	19	1	8	11	4	11	38	283	3	2	2	14	10	139	12	7	8	15	43	8	27	11	6	11	21	155	6	3
60	30	28	28	21	14	31	86	103	48	54	50	18	1	46	192	111	33	7	139	61	48	43	53	6	366	316	166	74	14	347	435	414	20	20	5	275	158	285	138	4	189	116	183	229	382	48	0	162	165
61	0	2	0	0	0	1	0	1	0	2	0	4	0	0	6	8	5	44	0	0	17	55	104	124	3	1	5	157	170	2	0	15	193	248	254	1	1	3	132	301	4	132	2	2	8	207	284	0	1
62	330	292	319	241	122	252	121	82	223	405	368	18	13	3	3	31	39	12	0	0	12	31	32	35	0	0	50	41	17	0	0	6	0	2	2	1	1	0	4	3	7	0	0	0	0	0	0	0	0
63	1	0	0	0	0	0	0	0	0	0	0	0	0	41	55	36	23	6	7	0	34	51	1	0	4	3	33	3	0	108	93	13	3	0	1	119	61	22	13	0	96	10	152	59	0	3	3	6	4
64	0	0	0	0	0	3	0	0	10	0	0	0	0	13	46	24	15	7	0	0	0	4	3	1	0	0	2	7	0	5	8	65	80	37	0	0	1	16	390	0	0	128	2	4	0	320	5	0	0
65	0	0	0	0	0	0	0	0	0	0	0	0	0	5	23	12	48	19	6	15	181	277	119	31	0	7	166	174	18	0	7	58	128	80	56	4	4	54	179	62	7	215	2	3	55	123	21	0	0
66	0	0	0	0	0	8	0	2	10	0	16	0	11	61	12	3	12	51	1	7	36	31	65	70	13	15	83	193	76	9	5	4	9	48	134	5	3	2	1	98	0	1	17	60	63	9	93	2	7
67	4	2	6	4	4	8	7	9	10	2	14	6	1	37	64	34	19	3	113	74	20	19	7	5	395	370	183	9	2	266	251	279	18	5	2	486	426	303	30	7	291	27	252	310	263	11	4	85	120
68	0	0	0	0	0	8	0	0	20	1	1	0	0	59	101	70	15	4	93	80	65	51	36	18	136	138	107	35	1	38	15	50	4	3	0	25	12	10	1	2	4	15	11	23	27	2	7	0	0
69	0	0	1	0	1	0	0	0	1	0	1	0	0	0	0	7	33	130	0	1	4	12	96	205	0	0	11	444	409	1	0	3	30	334	373	1	1	2	14	410	1	1	0	0	0	12	232	0	0
70	0	0	0	0	0	2	8	17	0	1	0	4	17	0	0	3	21	169	0	0	2	6	17	194	0	0	2	149	226	1	0	0	17	170	181	1	0	1	3	167	1	2	1	1	0	12	181	0	0
71	0	0	0	0	0	126	0	0	137	0	77	5	0	10	8	13	3	1	2	1	27	28	36	3	1	0	40	55	11	1	1	3	0	2	0	1	0	1	4	0	2	1	0	0	0	0	0	0	0
72	91	93	140	98	68	24	257	288	34	104	40	9	0	45	59	74	32	4	14	15	31	3	0	0	40	43	34	0	0	54	41	13	0	0	3	118	98	81	1	0	61	1	199	132	84	0	1	74	67
73	0	0	0	0	0	0	0	0	0	0	0	1	0	73	109	123	26	0	182	104	92	10	2	3	164	118	33	0	0	262	240	205	0	0	2	356	266	113	3	1	221	10	303	211	155	1	0	143	159
74	0	0	1	0	0	0	0	2	0	0	0	0	0	54	67	39	7	1	5	8	95	28	10	6	0	11	278	9	0	0	7	2	0	0	0	0	0	0	0	0	0	1	0	0	0	0	0	0	1
75	192	171	198	170	204	142	143	11	134	312	259	19	15	6	4	6	24	1	0	0	0	0	0	0	0	0	2	0	2	0	0	6	1	0	0	0	1	2	0	3	3	0	0	0	0	0	0	0	0
76	0	0	0	1	0	0	0	0	0	0	0	0	0	0	5	8	34	0	0	0	37	244	337	2	1	1	53	673	1	0	0	114	1309	292	8	4	3	22	256	14	15	243	0	1	45	449	27	0	0
77	0	0	10	1	1	0	4	34	0	2	2	20	11	2	2	3	1	72	1	3	4	7	5	15	3	1	7	22	429	0	2	1	14	9	148	7	5	6	24	187	15	74	6	8	2	33	301	3	3
78	1	0	0	0	0	0	0	0	0	0	0	0	0	0	0	2	5	8	0	0	5	44	64	7	1	0	14	78	31	0	0	0	2	1	4	1	0	0	1	0	0	0	1	0	0	0	0	0	0
79	0	0	0	1	0	1	0	0	2	3	2	0	37	2	0	2	3	6	2	1	0	7	4	7	3	0	3	10	43	13	12	18	18	39	161	191	186	172	654	2009	19	45	41	15	15	29	84	7	3
80	0	1	0	0	0	1	0	2	0	0	1	3	30	67	44	69	79	27	125	72	90	35	17	40	112	96	10	92	82	101	141	87	47	89	183	186	138	134	46	149	89	45	133	118	112	40	191	122	69
81	0	0	0	0	0	34	1	0	89	0	32	0	0	37	49	22	12	0	42	33	25	10	4	2	112	111	41	7	1	355	300	78	0	0	2	382	308	129	1	5	280	8	558	231	63	0	6	338	238
82	231	270	243	208	703	325	820	363	462	873	377	140	142	9	6	8	36	25	2	0	1	0	2	0	0	0	0	0	1	0	0	0	0	1	0	0	0	1	1	0	1	0	0	0	0	0	0	0	0
83	14	10	15	8	60	127	31	5	115	62	187	18	1	71	115	142	36	1	87	103	79	14	8	2	119	153	62	3	2	140	95	58	2	1	0	116	84	90	2	3	53	1	68	108	67	0	1	32	20
84	5	11	5	5	10	42	6	4	40	18	56	24	10	3	0	3	0	0	0	0	0	1	0	0	0	0	0	0	0	0	0	2	1	2	0	0	2	1	2	1	0	0	0	0	0	0	0	0	0
85	0	0	0	0	0	0	0	1	0	0	0	1	0	37	95	27	12	3	108	53	22	46	35	4	242	179	139	47	3	488	695	385	15	7	14	704	433	466	33	1	408	20	861	435	120	4	13	422	394
86	0	0	0	0	0	0	0	0	0	0	0	0	0	0	2	2	10	103	0	0	2	0	53	437	1	0	4	329	938	0	0	1	40	89	790	1	2	0	7	185	2	0	0	1	1	4	65	0	0
87	0	1	0	0	0	0	0	0	0	0	0	0	0	77	189	185	27	0	139	105	71	23	8	5	402	402	115	6	2	115	111	227	2	3	0	146	107	324	18	1	42	20	54	218	230	2	1	77	91
88	0	5	3	2	2	83	7	0	67	2	63	4	4	65	93	96	20	5	99	173	79	30	17	10	194	198	89	8	1	216	156	92	14	7	0	283	187	106	42	3	133	35	170	172	163	22	0	102	136
89	5	4	5	4	5	94	44	44	59	20	127	5	5	20	66	55	12	11	57	33	14	4	1	2	137	122	12	0	4	120	83	62	0	1	0	160	97	67	41	1	109	14	146	89	27	15	0	84	125
90	0	2	1	0	1	0	0	0	0	0	0	0	0	16	26	22	29	55	3	8	71	191	185	103	4	4	90	241	107	3	2	41	407	258	82	0	5	58	354	150	10	357	5	2	30	352	179	0	0
91	3	9	21	5	4	6	36	30	14	7	40	64	64	3	20	25	21	74	4	9	11	32	19	26	16	25	40	87	188	12	12	12	27	45	188	20	16	36	66	207	8	27	16	7	37	65	246	8	16
92	0	0	0	0	0	0	0	0	0	0	0	0	0	22	101	71	90	5	9	8	38	50	102	5	8	18	98	83	7	9	19	86	136	69	1	11	11	102	602	11	8	308	7	31	75	276	1	1	0
93	0	0	0	0	0	0	0	0	1	0	0	0	0	0	3	5	30	118	1	2	33	37	66	233	1	0	38	267	423	1	2	7	176	330	433	0	2	3	81	411	2	132	1	3	15	204	438	0	0
94	0	0	0	1	0	0	0	0	0	1	0	0	0	3	13	19	34	3	2	2	82	194	81	22	0	0	19	174	10	0	1	3	195	40	14	0	0	2	150	20	4	206	2	0	14	159	0	0	0
95	0	0	0	0	0	0	0	1	3	0	0	0	0	0	0	19	65	0	0	0	36	249	317	2	0	0	116	1116	0	1	3	196	1668	955	37	4	4	24	251	62	16	220	3	11	133	1032	87	2	0
96	12	16	8	16	7	7	17	53	12	7	43	63	114	10	12	23	13	92	5	13	18	112	44	122	23	12	35	148	126	43	54	37	27	218	682	45	15	63	118	379	14	58	57	72	126	130	378	7	10
97	0	0	0	0	0	0	0	0	0	0	0	1	0	1	0	4	0	1	11	6	32	2	13	0	17	8	116	8	0	283	299	58	1	0	0	1019	700	45	0	3	702	4	1184	478	49	7	14	679	596
98	0	0	0	0	0	0	0	1	0	0	0	0	0	37	72	88	50	16	124	56	94	94	53	31	51	59	63	63	52	100	152	137	40	49	32	83	61	119	75	37	52	100	68	39	72	112	60	10	16
99	0	1	0	0	0	4	0	0	1	0	0	0	1	65	63	63	8	1	92	72	15	0	1	1	325	338	28	0	1	89	125	69	1	0	2	305	233	187	0	2	235	3	538	296	166	1	4	209	221
100	2	4	1	1	38	108	33	41	129	49	161	187	90	6	24	28	17	5	35	19	31	49	24	9	6	12	46	41	2	1	1	9	3	4	3	0	0	4	3	0	0	0	3	2	2	0	0	5	2
101	33	42	57	22	6	26	58	77	43	9	29	0	0	30	47	29	18	7	8	8	50	38	10	13	6	18	214	8	10	1	6	3	25	16	7	0	1	0	3	1	1	4	1	0	3	0	0	0	0
102	4	5	12	2	8	77	5	5	69	4	43	0	0	81	50	47	20	9	65	43	87	26	28	17	59	41	120	21	6	9	4	7	7	8	0	0	1	0	1	0	1	1	0	0	0	2	0	0	3
103	0	0	0	0	0	0	0	0	0	0	0	0	0	20	10	6	45	10	0	0	6	30	53	6	0	0	8	99	10	0	0	14	246	63	16	0	1	5	171	18	4	104	0	0	0	54	11	0	0
104	0	0	0	0	0	0	0	0	0	1	1	0	0	8	11	15	15	13	13	11	98	88	89	34	18	10	101	67	51	16	7	74	168	116	70	11	19	284	521	89	14	574	19	59	299	486	93	8	12
105	103	122	169	106	274	51	411	101	41	537	132	41	14	17	0	12	28	6	0	0	0	1	0	0	0	0	0	0	0	0	0	1	0	3	0	1	0	0	0	0	0	0	0	0	0	0	0	0	0
106	5	17	98	7	22	17	71	178	18	32	73	221	388	6	71	49	15	625	7	25	16	195	49	129	14	20	54	80	357	8	10	4	33	24	100	10	20	4	50	149	15	26	21	7	12	50	128	6	3
107	5	7	379	8	8	2	22	173	3	8	25	62	79	3	13	22	25	266	3	6	2	31	14	14	2	5	16	16	102	1	0	3	5	14	76	5	7	3	5	14	7	14	8	2	27	15	65	1	3
108	1	0	0	1	2	33	1	0	39	5	45	0	1	14	28	31	10	0	18	17	14	9	4	1	43	54	56	7	1	28	31	26	1	0	1	63	36	42	1	0	59	0	74	41	46	1	1	18	29
109	34	30	33	32	27	89	71	39	125	47	176	97	15	17	33	36	16	15	9	11	13	11	27	7	47	38	70	25	4	2	3	19	4	18	1	0	0	3	5	2	0	9	0	4	12	7	3	0	0
110	0	0	1	0	0	0	1	0	0	0	0	0	0	43	101	101	67	13	117	94	83	74	46	23	138	203	85	92	22	248	255	292	116	114	96	255	198	220	187	100	197	198	188	164	242	268	97	93	90
111	0	0	0	0	0	1	0	0	0	0	0	0	1	7	25	5	1	0	12	3	0	0	0	0	25	13	4	1	0	349	235	124	1	0	0	384	265	68	6	2	213	9	251	111	51	3	1	79	76
112	0	0	0	0	0	0	1	0	0	0	0	0	1	3	13	3	0	0	66	60	4	1	0	3	140	140	2	0	1	150	153	43	1	0	1	751	411	56	1	4	337	0	592	443	224	0	6	506	459
113	0	0	0	0	0	0	0	0	0	0	0	0	1	4	14	17	27	35	7	6	30	84	58	125	3	8	40	105	161	3	5	59	109	135	172	6	6	72	98	74	4	148	3	16	48	149	132	1	2
114	0	0	0	0	0	6	1	0	2	1	3	0	0	26	38	56	28	23	14	17	97	136	85	47	19	7	82	77	24	2	2	31	46	33	4	0	1	9	31	2	0	42	0	5	46	38	7	1	2
115	1	0	0	0	0	0	0	0	0	0	0	0	0	10	37	15	9	2	9	5	6	14	10	1	15	6	7	15	2	81	75	73	66	26	5	38	54	128	70	7	33	133	117	103	167	58	12	191	199
116	60	53	37	35	56	65	62	50	82	60	104	39	46	95	101	66	26	29	117	96	150	128	116	61	161	153	164	120	71	78	70	144	160	148	77	82	67	95	193	97	53	181	55	76	86	116	102	86	101
117	0	0	0	0	0	0	0	0	1	0	0	0	0	3	20	6	20	2	2	2	41	74	99	10	3	7	104	89	2	7	10	133	427	53	7	7	8	190	677	2	13	867	2	10	62	479	12	0	0
118	0	0	0	0	0	0	0	0	0	0	0	0	0	0	0	0	4	53	0	0	1	1	9	119	0	1	6	35	395	0	1	0	19	26	283	1	0	0	6	110	0	2	1	2	1	0	21	0	1
119	0	0	0	2	23	256	8	1	244	24	274	28	1	16	28	29	6	1	28	14	16	13	0	0	78	98	75	2	1	4	2	26	0	0	1	13	5	8	2	1	5	0	3	25	31	0	0	24	39
120	0	0	0	0	0	0	0	0	0	0	0	1	0	24	47	61	1	0	85	150	19	9	9	3	59	67	5	6	0	202	153	48	8	1	2	313	187	56	2	1	164	12	222	109	38	4	4	106	143
121	0	0	0	0	0	0	0	0	0	0	0	0	0	4	8	16	8	12	12	12	10	9	49	9	8	8	10	30	36	78	50	22	16	42	2	73	52	13	32	14	25	25	64	25	34	74	26	1	13
122	1	0	0	0	0	22	0	0	38	0	22	0	0	102	192	152	12	0	115	89	129	22	3	1	201	168	225	3	0	50	52	122	0	0	1	124	70	195	2	0	91	6	210	300	293	1	5	315	321
123	0	0	0	0	0	0	0	0	0	0	0	0	0	0	0	0	22	2	0	0	1	9	10	10	0	0	3	100	0	0	0	11	363	247	106	0	0	6	29	309	4	65	1	1	8	221	194	0	0
124	0	0	0	0	0	0	0	0	0	0	0	0	0	4	39	20	1	0	46	33	1	0	0	0	104	89	3	2	0	328	289	106	1	4	2	324	225	159	9	4	268	6	424	219	91	9	3	107	130
125	564	550	594	370	109	147	421	486	119	215	288	704	677	0	2	3	13	3	1	0	1	0	0	0	2	0	1	1	0	0	0	0	0	0	0	0	1	0	0	3	1	1	0	0	0	0	0	0	1
126	4	2	5	5	7	7	14	6	3	4	11	4	3	11	36	20	13	28	44	22	34	80	119	44	59	65	79	113	56	84	65	75	156	93	47	125	88	124	255	61	103	201	148	131	77	162	72	159	175
127	0	0	0	0	0	1	1	0	4	0	0	0	0	24	39	42	10	0	94	159	29	15	12	8	116	101	35	3	10	147	87	69	14	6	1	205	145	59	37	3	96	31	163	111	36	10	8	67	104
128	0	3	12	2	1	1	2	39	0	1	3	14	67	1	0	5	14	77	0	1	2	14	2	21	2	3	4	15	312	3	4	0	15	7	102	5	8	5	20	138	2	23	10	8	10	20	172	0	3
129	0	0	0	0	0	0	0	0	1	0	0	0	0	9	18	31	4	0	10	13	21	12	1	0	15	18	27	4	0	27	22	175	29	3	0	36	26	452	119	1	11	167	17	104	293	54	0	1	4
130	0	0	0	0	0	0	0	0	0	0	0	0	0	0	0	0	4	3	0	0	4	11	3	0	0	0	0	41	1	1	1	11	393	57	48	1	2	25	234	260	3	293	1	0	13	514	97	0	0
131	0	0	0	0	0	0	0	0	0	0	0	0	0	36	30	17	5	2	12	4	2	0	0	0	17	10	0	0	0	131	138	112	3	0	0	142	124	109	13	0	140	9	154	123	70	0	0	53	54
132	0	7	6	4	6	23	8	3	34	11	22	0	0	20	5	9	10	1	1	2	8	6	3	0	0	0	7	1	0	0	0	3	0	0	0	0	0	1	0	0	0	0	1	1	2	0	0	0	0
133	0	0	0	0	0	0	0	0	0	1	0	0	2	0	0	0	0	49	0	0	1	2	11	162	1	0	1	83	445	0	0	0	30	396	301	0	0	0	8	355	1	0	2	2	5	76	243	0	0
134	0	1	0	0	0	0	0	0	0	0	0	0	0	0	0	1	2	42	0	0	0	0	2	174	0	0	1	74	501	0	0	0	24	117	422	0	0	0	14	303	1	1	1	0	2	11	181	1	1
135	0	0	0	0	0	0	0	0	0	0	0	2	1	21	23	46	17	2	74	29	50	9	2	0	52	40	31	9	1	72	54	46	4	5	0	144	109	49	21	1	35	20	40	25	31	3	0	27	46
136	0	1	0	0	3	21	2	15	47	3	5	0	0	41	89	94	71	11	53	30	86	81	62	14	67	51	98	102	19	17	29	106	246	107	20	9	17	78	214	32	7	261	10	80	84	237	32	8	8
137	0	0	1	0	0	0	0	0	0	0	0	0	0	16	44	29	9	5	53	45	106	61	49	19	70	54	100	37	19	69	44	206	109	58	40	41	48	226	281	56	21	247	34	83	174	231	49	16	27
138	1	0	0	0	0	2	0	1	7	0	3	0	1	13	2	1	2	2	0	1	16	13	2	0	1	0	44	4	0	0	1	1	0	0	0	1	1	0	0	0	0	0	23	46	51	0	0	180	162
139	44	38	59	29	44	25	165	150	27	58	52	141	117	1	1	3	11	66	0	0	7	37	81	149	0	0	18	135	185	0	0	2	81	68	81	1	1	6	103	82	1	77	0	0	7	103	63	0	0
140	1	0	0	0	0	0	0	0	0	0	0	0	0	0	0	0	0	0	0	0	0	0	0	0	0	0	0	0	0	0	0	1	0	0	0	4	3	1	0	0	25	0	327	281	159	0	3	466	400
141	38	26	31	20	125	58	60	8	107	149	68	4	4	91	66	49	38	10	37	56	41	28	11	3	51	47	43	3	1	116	82	45	1	1	0	122	100	29	7	2	87	2	162	86	40	3	3	28	42
142	0	0	0	1	0	0	0	0	2	0	0	0	0	5	24	10	34	13	1	1	23	46	116	27	0	1	79	144	23	0	2	9	64	60	15	0	0	6	145	29	1	174	2	0	2	126	30	0	0
143	3	2	3	1	0	3	9	7	3	4	18	11	27	2	3	5	4	5	5	8	7	14	7	10	8	8	11	13	45	15	4	14	8	38	99	27	8	31	25	66	9	34	9	14	6	24	56	2	5
144	0	3	1	0	0	0	32	39	0	0	0	0	0	0	0	4	9	11	0	0	0	0	3	28	0	0	0	8	11	1	0	0	1	0	0	0	0	1	1	1	2	0	0	0	0	0	0	0	0
145	0	0	0	0	0	0	0	0	0	0	0	0	0	6	24	15	1	0	26	18	3	0	0	0	113	137	12	0	0	242	217	157	0	0	0	279	168	165	2	3	250	3	330	190	182	1	0	52	47
146	0	0	0	0	0	0	0	0	0	0	0	0	0	0	0	0	0	0	0	0	0	0	0	0	0	0	0	0	0	0	0	0	0	1	1	0	0	0	0	0	0	0	0	0	0	0	0	1	0
147	0	0	0	0	0	1	0	0	0	1	0	0	0	0	0	3	6	52	0	0	0	4	23	104	0	1	2	98	186	0	0	3	37	40	180	0	0	0	4	129	0	1	0	0	0	7	100	1	1
148	0	0	0	0	0	16	1	0	32	0	23	0	0	34	39	37	19	1	24	18	40	19	12	0	26	28	36	16	1	77	57	40	8	2	0	95	60	59	21	2	65	9	83	66	45	14	1	12	29
149	0	0	2	1	3	2	1	0	0	0	0	7	2	2	1	2	4	2	2	5	3	7	11	72	9	12	14	22	25	2	3	6	12	10	6	16	24	9	60	7	23	27	197	48	74	159	90	41	7
150	0	0	0	0	0	0	0	0	0	0	0	0	0	37	47	58	4	1	80	69	5	1	0	3	244	250	16	0	0	92	133	39	1	0	1	258	174	76	2	1	160	0	472	169	130	4	3	205	163
151	0	0	1	2	1	0	0	2	0	0	1	0	5	0	3	6	11	55	1	0	14	30	89	113	1	4	20	144	253	0	0	9	141	211	300	0	2	4	118	275	6	112	1	2	9	211	199	0	0
152	0	0	0	0	0	0	0	0	1	0	0	0	0	1	0	0	3	1	0	0	0	3	0	0	1	1	0	0	0	0	0	0	0	0	0	0	0	1	0	0	0	0	0	0	0	0	0	0	0
153	0	0	0	0	0	0	0	0	1	0	0	0	0	2	17	14	16	1	3	5	29	78	103	7	5	5	45	77	1	7	4	66	123	23	6	3	5	85	143	9	8	161	12	13	46	120	10	11	7
154	0	0	0	0	0	0	0	0	0	0	0	0	0	18	70	64	12	0	74	92	48	3	2	4	144	145	75	0	2	140	70	117	0	0	1	146	83	156	25	1	103	18	150	194	168	0	2	100	92
155	0	0	0	0	2	40	1	0	58	2	59	0	0	10	1	3	18	0	0	0	2	7	13	8	0	0	0	19	3	0	0	0	0	0	0	0	0	0	1	0	1	0	0	0	0	0	0	0	0
156	23	29	21	22	54	13	42	37	25	53	50	36	19	37	20	47	18	0	111	77	47	1	8	3	102	143	31	2	1	70	98	51	1	0	0	127	79	60	0	0	64	1	66	49	65	0	1	58	70
157	18	14	29	11	6	0	138	185	3	13	13	172	374	1	1	2	17	17	0	0	2	4	17	19	1	0	2	4	12	0	0	1	2	1	1	0	0	0	0	1	0	0	0	0	0	0	0	0	0
158	0	0	0	0	0	0	0	0	0	0	0	0	0	117	145	203	19	0	32	36	126	63	30	6	126	168	225	13	1	0	9	11	1	2	2	1	0	0	0	1	3	1	1	0	1	0	0	0	0
159	0	1	0	0	0	2	4	13	1	4	12	28	6	0	1	4	5	8	1	0	0	0	1	4	9	2	15	11	6	1	4	5	3	7	10	5	5	4	8	11	4	4	14	3	26	11	63	3	4
160	0	0	0	0	0	0	0	0	0	0	0	0	0	0	0	0	0	27	0	0	0	0	2	30	0	0	0	24	225	0	0	0	10	26	295	0	0	0	3	148	0	0	0	0	1	0	65	0	0
161	0	0	0	0	0	0	0	0	0	0	0	0	0	2	22	29	5	4	20	12	2	5	18	4	36	28	5	12	7	74	57	56	79	48	4	92	64	71	143	34	76	81	138	62	97	144	38	22	52
162	0	0	0	0	0	0	0	0	0	0	0	0	0	0	0	0	0	0	0	0	0	0	0	0	0	1	0	0	0	1	3	0	0	0	0	0	0	0	0	0	0	0	0	0	0	0	0	0	0
163	9	8	25	5	6	8	21	35	15	8	36	26	40	6	11	10	11	42	13	11	11	12	16	25	26	28	60	105	415	25	28	50	59	50	183	27	27	19	41	43	33	20	28	25	47	68	44	22	12
164	0	0	0	0	0	0	0	0	0	0	0	0	0	0	22	15	23	2	31	25	72	87	75	0	23	17	108	75	0	22	12	53	73	30	0	10	12	57	42	7	8	125	17	31	73	57	0	7	8
165	4	4	10	2	0	0	10	35	0	2	1	51	134	2	2	3	15	29	4	2	11	34	35	67	1	2	10	61	101	0	1	7	4	13	43	0	0	0	2	26	0	4	0	0	3	0	8	1	0
166	0	0	0	0	1	0	0	0	0	0	1	1	0	1	2	12	10	17	0	0	13	82	189	56	0	0	37	195	49	0	2	12	116	50	35	0	0	6	230	21	2	180	4	0	0	99	2	2	1
167	0	0	0	0	0	0	0	0	0	0	0	1	0	0	1	0	2	40	0	0	0	1	3	151	1	0	3	46	236	0	0	0	20	285	273	0	0	1	2	236	0	2	0	0	0	5	269	0	0
168	34	25	21	18	9	12	82	128	8	43	56	609	1178	0	0	2	16	0	0	0	2	0	0	0	0	0	0	0	1	0	0	1	0	0	1	0	0	0	0	0	0	0	0	0	0	0	0	0	0
169	0	0	0	0	0	0	0	0	0	0	0	0	0	0	0	2	4	20	0	0	0	0	2	50	0	0	0	9	120	0	1	0	6	2	43	0	0	0	0	13	0	0	0	0	1	0	0	0	0
170	0	0	0	0	0	0	0	0	0	0	0	0	0	4	7	8	7	7	4	3	28	68	45	25	2	1	24	60	41	1	1	27	94	66	30	1	1	17	99	19	5	144	1	3	15	86	29	0	0
171	0	0	0	0	0	0	0	0	1	0	0	0	0	9	25	22	6	0	23	51	34	69	26	6	41	51	30	17	3	40	34	55	42	7	0	65	61	47	43	0	62	53	86	35	53	36	9	16	21
172	0	0	0	0	0	0	1	0	0	0	1	3	15	0	0	3	3	3	0	2	7	11	17	102	0	3	5	41	119	0	0	4	5	22	59	0	1	0	1	36	0	0	0	0	0	0	16	0	0
173	0	0	0	0	0	0	0	0	0	0	0	0	0	4	30	17	10	0	2	8	11	16	6	0	0	3	13	1	0	35	28	85	83	6	1	27	14	76	178	2	17	104	37	84	202	70	0	3	3
174	2	4	6	2	15	20	3	0	39	8	19	3	0	29	62	61	13	2	46	46	17	18	3	3	64	68	34	1	1	107	84	39	1	0	0	87	61	30	7	1	38	5	70	68	50	0	0	18	18
175	0	0	18	2	4	4	11	38	4	4	17	29	53	2	6	10	11	53	6	9	2	20	13	14	2	8	13	43	164	2	5	5	12	9	27	4	2	7	20	61	10	22	8	4	15	16	50	2	2
176	0	0	0	0	0	2	0	0	2	0	3	0	0	45	28	35	8	3	7	5	20	15	19	1	7	12	21	8	10	1	1	4	0	5	2	0	0	0	2	0	0	0	0	1	0	0	1	0	0
177	0	0	0	0	0	0	0	0	0	1	0	0	0	0	0	5	23	17	0	0	0	8	10	25	0	0	0	113	117	0	0	3	175	361	323	0	1	1	20	419	0	15	2	0	1	100	327	0	0
178	64	67	84	54	272	170	218	40	84	413	299	285	53	0	3	3	3	1	0	0	0	0	0	0	0	0	0	0	0	0	0	0	0	0	0	1	2	0	0	0	0	2	0	0	0	0	0	0	0
179	15	3	4	8	8	10	19	26	8	5	44	36	29	0	6	5	9	17	8	14	3	27	11	32	8	2	21	40	45	41	13	18	34	92	175	15	20	22	28	46	6	7	9	19	30	5	39	5	5
180	3	11	4	3	17	64	37	19	64	33	98	21	50	2	5	14	18	7	0	0	12	34	26	38	0	0	9	39	11	1	0	0	5	10	1	0	0	0	0	10	0	0	0	0	3	0	0	1	1
181	0	0	0	0	0	0	0	0	0	0	0	0	0	0	0	0	1	4	0	0	1	1	3	29	0	0	0	37	37	2	0	0	11	112	11	0	0	1	11	60	0	37	0	0	12	319	91	0	0
182	0	0	0	0	0	0	0	0	0	0	0	0	7	0	0	0	1	18	0	1	0	0	2	24	0	0	0	9	138	0	0	0	22	9	124	0	0	0	7	46	0	5	1	0	0	4	20	0	0
183	0	1	0	0	0	0	0	0	0	0	0	0	0	0	0	2	16	17	0	0	4	20	65	79	1	0	0	221	123	1	0	2	96	322	109	0	1	3	7	137	1	28	1	1	2	102	105	0	0
184	9	13	11	19	47	72	153	109	116	57	145	109	195	8	0	7	16	9	0	0	0	2	1	8	0	0	1	0	7	1	0	0	0	0	1	0	0	1	0	1	0	0	0	0	0	0	0	0	0
185	0	0	0	0	0	0	0	0	0	0	1	0	1	21	54	50	19	0	103	89	62	54	28	0	150	135	40	25	0	81	92	141	40	6	0	99	73	144	66	4	25	122	56	70	127	43	1	34	61
186	0	0	0	0	0	0	0	0	0	1	0	0	0	3	14	6	0	1	29	10	1	0	1	0	20	12	3	2	0	129	126	46	0	0	0	253	165	39	1	2	116	2	107	89	38	0	4	134	122
187	0	0	0	0	0	0	0	0	0	0	0	0	0	2	38	38	37	2	2	6	15	51	28	0	15	8	68	45	1	28	37	132	109	44	1	6	15	121	172	0	5	201	4	31	40	88	15	0	2
188	1	0	0	0	0	0	0	0	0	0	1	0	0	0	0	0	1	37	0	0	0	0	2	101	0	0	0	53	368	0	0	0	22	9	218	0	1	0	1	59	0	0	0	1	0	0	6	0	0
189	0	0	0	1	0	0	1	0	0	0	0	1	0	39	81	45	4	3	114	76	25	8	15	0	189	220	80	9	2	213	196	121	16	7	0	357	257	252	94	2	308	75	423	326	185	42	4	284	326
190	0	0	1	0	0	0	1	0	0	0	0	0	3	0	0	0	0	0	1	3	1	4	4	5	2	2	4	1	20	8	0	4	2	2	16	9	13	22	54	26	11	10	11	7	41	208	89	11	1
191	1	0	9	1	2	5	17	22	4	7	13	35	16	2	2	7	3	32	2	8	11	13	5	42	3	7	15	44	71	4	4	9	10	24	25	16	16	16	44	62	9	32	22	9	20	45	50	4	4
192	25	38	23	43	40	191	70	15	149	55	212	2	3	2	1	2	0	0	0	0	0	0	1	0	0	0	6	0	0	0	0	0	2	1	1	0	0	1	0	0	1	2	0	0	0	0	0	0	0
193	0	0	1	0	0	2	0	1	3	0	0	0	0	4	0	4	1	0	0	0	2	2	2	0	0	0	6	17	0	0	0	1	0	0	0	0	0	0	0	1	0	1	0	0	0	1	0	0	0
194	14	13	32	15	33	50	66	62	87	78	102	19	10	5	18	27	10	1	8	13	31	9	7	3	15	7	45	2	9	0	7	28	2	0	5	0	0	2	0	0	0	4	0	0	0	0	0	0	0
195	0	0	0	0	0	0	0	0	0	0	0	0	0	0	0	0	0	46	0	0	0	2	4	116	0	0	0	63	200	0	0	0	9	159	132	0	0	1	1	136	0	3	0	0	1	3	133	0	0
196	80	108	131	100	221	72	301	136	79	308	149	266	81	2	0	4	16	4	1	0	0	0	1	3	0	0	3	1	0	0	1	0	0	1	0	0	0	0	0	0	1	0	0	0	0	0	1	0	0
197	0	0	0	0	0	2	0	0	3	0	2	0	0	20	19	12	1	3	16	15	7	6	6	0	20	20	16	3	1	18	28	11	0	0	0	23	16	11	0	0	27	0	29	16	9	0	0	4	14
198	0	0	0	0	0	0	0	0	0	0	1	0	0	0	0	0	4	11	0	0	0	2	13	35	0	0	1	37	63	0	0	0	8	23	59	0	0	0	0	38	0	0	1	0	0	3	9	0	1
199	0	0	0	0	0	0	0	0	0	0	0	0	0	1	4	1	0	2	0	2	32	12	38	3	0	1	37	84	0	0	0	3	236	28	1	0	0	19	110	12	5	228	0	0	9	215	2	0	0
200	0	0	0	0	0	5	0	0	20	0	0	0	0	19	24	21	3	0	24	15	23	22	14	3	36	25	45	6	1	0	0	5	0	0	1	0	0	1	0	0	0	2	1	1	1	0	0	0	1
201	2	8	3	1	4	4	11	16	13	9	36	14	15	4	6	22	13	25	8	26	12	22	12	40	4	3	22	37	76	28	22	22	21	50	142	18	25	18	28	166	27	28	17	6	18	30	60	12	9
202	48	78	70	84	271	218	291	74	227	190	303	61	12	9	5	12	20	3	3	2	4	3	1	0	1	2	7	0	0	0	0	1	0	0	0	0	0	1	0	0	1	3	5	3	11	0	0	0	1
203	0	0	0	0	0	0	0	0	0	0	0	0	0	5	17	11	1	0	15	6	7	11	5	3	19	15	6	8	1	90	68	51	13	2	0	121	97	63	57	0	81	33	120	80	89	29	3	47	66
204	0	0	0	0	0	0	0	1	0	0	0	0	3	0	0	0	18	30	0	0	0	3	8	69	0	0	3	55	90	0	0	0	5	117	26	0	0	1	4	91	0	0	0	0	0	61	72	0	0
205	0	0	0	0	0	0	0	0	0	0	0	0	1	23	28	40	3	4	57	44	21	19	8	1	50	44	8	4	3	178	118	90	9	9	1	228	165	55	28	6	126	23	175	79	40	15	4	148	186
206	0	0	0	0	0	0	0	0	0	0	0	0	0	0	0	0	0	0	2	0	0	0	0	0	0	0	0	1	0	54	55	28	0	0	0	133	76	104	7	0	135	2	262	126	38	0	5	95	139
207	0	0	0	0	0	0	0	0	0	0	0	0	0	11	8	10	8	0	3	5	21	17	17	0	3	9	33	21	1	2	0	14	1	2	0	0	0	0	3	0	0	3	0	0	13	1	0	0	0
208	42	40	39	30	223	242	97	12	223	208	243	10	0	13	1	10	23	4	1	0	1	0	0	0	0	0	0	0	1	0	0	0	0	0	1	0	0	0	0	0	1	0	0	0	0	0	0	0	0
209	0	0	0	0	0	1	0	0	0	0	0	0	2	0	0	0	6	49	0	0	0	3	25	103	0	0	2	62	162	1	0	1	6	29	82	0	0	0	2	48	1	0	0	0	0	5	22	1	0
210	1	2	1	0	0	0	3	1	0	0	0	0	0	7	12	8	9	3	5	7	97	74	74	19	1	2	75	39	24	3	3	28	39	30	10	2	1	29	112	11	2	112	0	1	35	109	14	0	0
211	0	0	0	0	0	0	0	0	0	0	0	0	0	0	0	3	2	8	0	0	1	13	13	16	0	0	2	40	32	0	0	3	69	68	70	0	0	2	54	111	4	90	0	0	1	150	59	0	0
212	0	0	0	0	0	0	0	0	0	0	0	0	0	1	8	3	12	3	0	0	10	42	29	8	0	1	14	66	7	0	0	9	100	50	4	0	0	3	170	13	7	114	3	1	17	171	33	0	0
213	0	0	0	0	0	0	0	0	0	0	0	0	0	0	0	0	4	41	0	0	0	2	6	179	0	0	0	61	267	0	0	0	14	246	90	0	0	0	7	226	0	1	0	1	0	24	254	0	0
214	1	0	0	0	0	0	0	0	1	0	2	0	0	15	18	35	0	0	10	7	7	8	1	0	42	58	74	0	0	24	45	11	0	0	0	107	83	20	0	1	66	2	176	80	65	0	2	94	111
215	1	1	0	0	1	2	3	4	2	1	12	5	2	2	8	9	0	4	6	20	2	6	3	20	6	1	14	38	11	26	13	7	21	65	26	18	14	6	14	34	11	24	26	17	15	27	44	6	13
216	0	0	0	0	0	0	0	0	0	0	0	0	3	0	0	0	0	26	0	0	0	0	1	90	0	0	1	26	199	0	0	0	9	164	137	0	1	0	10	145	0	0	0	0	0	64	41	0	0
217	0	0	0	0	0	0	0	0	0	0	0	0	0	4	7	8	22	1	6	4	58	89	102	31	1	10	158	168	35	0	4	3	46	77	13	0	0	1	58	21	5	159	0	0	20	116	19	0	0
218	1029	976	980	851	200	108	159	26	119	225	94	3	2	31	2	18	37	28	0	0	3	8	1	0	1	1	7	2	1	0	0	2	0	0	1	2	4	2	6	3	8	2	0	0	0	0	0	0	1
219	1	0	0	0	0	0	0	0	0	0	0	0	0	0	0	0	1	10	0	0	0	0	8	47	0	0	0	29	126	0	0	1	7	2	45	0	0	1	1	15	0	0	0	0	0	0	0	0	0
220	0	0	0	0	0	0	0	0	0	0	0	0	0	0	0	0	9	9	0	0	3	24	54	4	0	0	3	252	2	0	0	2	87	82	70	0	0	0	26	51	1	63	2	0	13	145	50	0	0
221	1	0	0	0	0	5	0	0	10	0	13	0	0	23	36	27	6	1	43	56	21	6	3	1	44	54	26	1	2	136	91	75	3	0	1	197	131	109	3	2	95	20	149	129	71	15	3	66	74
222	43	46	35	26	9	85	51	50	143	29	99	71	50	0	1	3	1	4	0	0	0	1	0	0	0	0	0	0	0	0	0	0	1	1	0	0	0	0	1	0	1	0	0	0	0	0	1	0	0
223	34	31	40	25	96	59	82	21	47	111	99	30	7	34	5	9	19	2	3	1	0	1	0	0	5	0	1	0	0	2	2	1	0	0	0	1	0	2	0	0	1	2	2	5	0	0	0	2	1
224	52	46	53	34	117	91	121	55	79	123	154	139	66	11	24	23	5	11	5	10	63	67	46	10	2	3	81	38	9	0	0	1	11	17	3	0	0	1	13	4	0	6	0	1	2	7	5	0	1
225	0	0	0	0	0	0	2	0	0	0	0	0	10	2	3	5	4	21	0	2	11	17	32	45	2	3	11	43	68	2	2	5	18	32	42	6	1	3	6	43	1	15	3	1	8	5	16	1	2
226	0	0	0	0	0	0	0	0	0	0	0	0	0	2	3	5	21	15	2	1	49	65	75	46	2	0	38	87	33	0	0	2	99	77	25	2	0	6	175	36	1	126	0	0	5	119	40	0	0
227	0	0	0	0	0	0	0	0	0	0	0	0	0	1	11	9	14	3	3	4	5	7	4	19	17	6	8	14	8	2	2	4	5	22	4	15	8	14	22	4	6	7	30	25	23	28	16	2	2
228	0	0	0	0	0	0	0	0	0	0	0	0	0	0	0	1	4	34	0	0	0	1	4	91	0	0	5	53	204	0	0	0	9	103	131	0	1	1	8	123	0	0	0	0	0	3	177	0	0
229	0	1	0	0	0	0	0	0	0	0	0	0	0	0	0	0	0	0	1	0	0	1	1	0	0	2	0	0	0	1	2	3	0	0	0	1	1	0	0	0	9	0	52	85	70	0	0	347	316
230	0	0	0	0	0	0	0	0	0	0	0	0	0	5	5	3	0	0	16	30	12	2	2	1	14	16	9	6	4	50	43	20	4	4	0	113	86	30	23	0	61	11	117	46	34	10	2	42	50
231	0	1	1	0	0	9	0	0	15	0	7	0	1	68	88	90	2	4	133	202	185	36	4	4	289	424	354	7	1	40	37	137	19	1	3	34	28	158	87	1	12	7	59	118	204	2	1	27	63
232	0	0	0	0	0	0	0	0	0	0	0	0	1	0	0	0	3	18	0	0	0	0	3	62	0	0	0	33	177	0	0	1	8	21	111	0	0	0	0	51	0	0	0	0	0	0	31	0	0
233	0	0	0	0	0	0	0	0	0	0	0	0	5	0	0	2	2	36	1	0	0	0	6	170	0	0	4	82	352	0	0	0	16	217	125	1	2	1	10	198	0	0	0	1	0	11	190	0	0
234	0	0	0	0	0	0	0	0	0	0	0	3	0	0	0	2	13	39	0	0	0	2	13	82	0	0	3	80	191	0	0	0	37	217	118	0	0	1	21	152	0	9	0	0	2	158	169	0	0
235	24	13	14	6	64	52	43	4	50	83	55	18	4	19	18	26	20	0	100	52	24	1	1	0	80	53	26	0	2	51	33	45	0	0	0	72	54	22	1	1	19	2	27	25	31	0	1	28	43
236	0	0	0	0	0	0	0	0	0	0	0	0	0	0	0	0	0	4	0	0	0	0	0	18	0	0	0	8	102	0	0	0	2	6	103	0	0	0	0	43	1	1	0	3	0	0	48	0	0
237	0	0	0	0	0	0	0	0	0	0	0	0	0	6	4	6	2	0	3	0	7	6	1	1	4	4	10	5	0	0	0	1	0	0	0	0	0	0	0	0	0	0	0	0	0	0	0	0	0
238	9	4	8	0	1	0	8	6	1	1	0	1	5	0	1	3	9	32	0	1	10	46	80	61	0	0	13	86	106	0	0	3	87	109	161	1	1	2	81	163	2	89	0	0	10	169	134	1	0
239	0	0	0	0	0	0	0	0	0	0	0	0	0	0	0	1	16	27	0	0	10	50	34	39	0	0	10	49	54	0	1	2	62	73	70	0	1	1	19	68	0	37	1	0	1	50	85	1	0
240	0	0	6	0	1	0	4	4	1	0	0	6	10	0	1	0	3	13	2	4	1	19	3	7	2	2	1	14	27	40	0	1	1	3	2	6	4	10	17	211	1	0	0	3	1	2	11	2	3
241	0	0	0	0	0	0	0	0	0	0	0	0	0	0	8	8	23	27	0	0	11	76	128	41	0	2	43	215	112	0	0	2	7	27	12	0	0	0	1	2	0	0	0	0	0	0	0	0	0
242	0	0	0	0	0	0	0	0	0	0	0	0	2	0	0	0	8	15	0	0	0	2	5	49	0	1	2	31	72	0	0	0	2	66	97	0	0	0	13	48	0	0	0	0	0	9	108	0	0
243	0	0	0	0	0	0	0	0	0	0	0	0	0	1	5	1	1	5	3	7	19	6	6	38	0	0	40	21	58	0	2	25	4	30	92	0	0	10	12	56	0	15	2	7	41	13	46	0	0
244	0	2	3	1	2	6	14	13	0	3	9	35	18	1	2	8	5	23	4	2	5	17	9	59	2	2	14	47	70	6	4	1	5	9	24	19	6	13	30	73	6	15	9	7	12	9	53	2	4
245	0	0	0	0	0	0	0	0	0	0	6	0	0	13	35	50	17	0	74	66	55	7	7	0	59	53	70	2	0	4	4	21	0	0	0	0	2	13	2	0	0	2	1	2	20	0	0	0	1
246	0	0	0	0	0	0	0	0	0	0	0	0	0	0	0	0	3	15	0	0	0	0	5	60	0	0	0	16	116	0	0	0	3	4	51	0	0	0	0	20	1	0	0	1	0	0	2	0	0
247	0	0	0	0	0	0	0	0	0	0	0	0	0	0	1	1	8	10	0	0	6	31	59	32	0	0	6	119	26	0	0	1	19	41	30	0	0	0	27	33	0	32	0	1	3	59	3	0	0
248	0	0	0	0	0	0	0	0	0	0	0	0	0	10	15	13	12	1	64	39	10	19	27	9	102	83	6	19	3	81	95	96	2	5	0	107	82	45	0	1	50	7	103	40	77	1	1	54	49
249	0	0	0	0	0	0	0	0	0	0	0	0	0	0	3	2	28	4	0	1	25	73	78	27	0	0	22	79	12	0	0	0	47	27	8	0	0	2	65	9	3	55	0	0	3	43	5	1	0
250	0	0	0	0	0	0	0	0	0	0	0	1	0	6	21	15	0	0	17	22	7	4	6	0	48	43	19	2	1	79	46	43	5	2	0	114	80	80	16	1	104	11	146	91	34	9	0	19	45
251	0	0	1	0	0	0	0	1	1	0	2	0	0	16	33	28	6	1	16	14	18	8	2	2	21	17	13	1	0	33	29	19	0	4	0	26	12	9	6	0	13	1	18	7	1	3	0	39	40
252	0	0	0	0	0	0	0	2	0	0	0	1	11	0	0	0	3	44	0	0	0	1	2	43	0	0	0	10	76	0	0	0	3	3	40	0	0	0	0	3	0	1	0	2	0	0	0	0	0
253	0	0	0	0	0	0	0	0	0	0	0	0	0	0	0	0	3	26	0	0	1	5	8	28	0	1	3	22	57	2	0	0	19	37	110	0	0	0	28	99	3	19	0	0	2	37	80	1	1
254	47	26	37	22	88	97	95	51	87	87	91	40	30	6	2	5	8	9	1	2	35	20	12	4	0	0	27	25	9	0	2	5	8	5	2	1	0	0	3	0	0	13	0	0	1	11	2	0	0
255	2	0	14	1	2	0	0	17	1	0	3	5	17	0	0	0	3	24	1	3	3	6	1	5	0	3	1	9	100	0	4	2	7	3	48	6	1	3	4	33	3	22	5	3	2	8	60	1	0
256	0	0	0	0	0	0	0	0	0	0	0	0	0	0	0	0	0	0	0	1	0	0	0	0	0	0	1	2	0	1	0	0	7	3	1	0	1	0	5	1	0	18	0	1	1	15	1	0	0
257	0	0	0	0	0	0	0	0	0	0	0	0	0	31	76	56	11	0	69	43	24	4	0	0	70	83	20	0	0	96	109	88	2	0	2	38	21	12	9	1	17	11	24	32	31	1	0	56	55
258	0	0	0	0	0	0	0	0	0	0	0	0	1	0	0	4	17	18	1	2	43	37	80	82	1	2	105	70	69	0	1	2	110	136	70	0	0	5	92	53	3	113	1	3	5	164	58	0	0
259	0	0	0	0	0	0	0	0	0	0	0	0	0	4	16	8	3	1	38	13	5	7	5	1	39	21	8	15	6	111	70	72	18	8	7	140	94	35	37	9	106	22	101	42	28	16	7	86	91
[truncated: 88 more columns]

## Sheet: Abundances_Classification_SPA
OTU	296_20	296_40	296_60	296_100	297_20	297_40	297_60	297_100	298_20	298_40	298_60	298_100	298_200	300_20	300_40	300_60	300_100	300_200	302_20	302_40	302_60	302_75	302_100	302_200	304_20	304_40	304_70	304_100	304_200	306_20	306_40	306_60	306_100	306_150	306_200	307_20	307_40	307_60	307_100	307_200	308_20	308_120	310_20	310_40	310_60	310_100	310_200	311_20	311_40
1	67	54	27	8	9	61	70	69	276	210	73	74	86	6529	338	4044	7807	57	13006	7272	6087	1661	785	827	14410	15410	529	6743	69	13677	13211	18924	928	191	90	17903	21091	19340	2515	152	14765	843	8732	10383	15178	12731	289	17093	10195
2	5	0	11	54	0	13	7	11	40	15	18	41	8	645	1006	687	872	43	101	338	5694	9564	4980	4072	32	319	2124	6563	0	15	45	645	5859	864	24	24	31	1078	14868	42	360	9593	59	35	474	151	97	18	11
3	127	131	643	700	34	349	1387	537	70	401	96	2723	424	183	230	259	74	269	436	1046	224	1052	1750	3340	474	312	440	250	685	600	652	501	353	834	631	168	362	272	359	475	346	2655	144	192	682	301	3117	402	270
4	244	258	427	1588	144	106	858	1378	103	90	100	440	690	185	338	359	245	931	81	204	43	229	254	335	71	73	306	112	855	105	105	88	127	370	433	81	93	145	173	292	117	1163	66	50	196	88	3226	106	125
5	6	0	0	0	5	15	0	19	0	0	9	10	12	230	154	300	419	0	485	97	69	10	0	26	153	89	0	0	8	2419	1904	3465	33	14	19	3240	5721	2123	340	45	3609	134	1945	1846	1838	2031	0	3046	1233
6	0	6	9	0	0	4	8	13	470	524	65	6	7	4408	1023	976	726	139	547	709	925	835	526	464	824	591	450	563	88	1902	609	702	55	347	131	293	298	1370	145	259	275	127	197	2480	1301	2411	154	590	123
7	60	77	190	331	36	22	177	563	22	17	24	107	181	38	57	111	54	394	28	73	10	82	71	119	41	27	105	23	231	50	46	100	63	305	325	59	51	93	89	150	74	870	60	35	119	49	1574	70	77
8	246	376	1117	915	72	63	780	2623	59	104	64	303	915	231	496	450	209	7651	62	105	61	2410	270	652	73	132	326	186	2518	24	44	47	143	199	508	29	27	59	92	240	36	232	56	56	66	81	1780	28	19
9	4	0	0	0	0	22	0	8	15	16	9	26	12	1937	1165	1042	1553	30	1562	460	722	674	166	115	723	478	107	423	7	3057	2121	3828	427	40	26	3863	5038	1927	826	39	2620	192	1413	1699	1495	1729	32	1659	684
10	25	31	169	114	14	92	208	74	12	66	42	484	57	25	80	52	11	71	102	242	39	238	266	352	171	77	82	74	106	118	282	126	166	191	88	24	86	110	73	177	166	1613	134	61	509	68	2248	300	169
11	73	98	38	351	68	56	366	311	62	51	49	541	1428	126	159	139	124	402	75	99	208	392	644	1000	32	66	652	161	459	1590	580	1040	759	4045	9324	744	580	629	893	2240	519	698	115	1212	493	1541	2782	349	106
12	0	5	0	0	0	5	0	0	13	0	3	0	0	111	198	71	77	29	0	12	143	394	80	68	0	0	75	73	0	9	0	0	11	0	0	0	0	0	0	0	0	0	0	0	11	0	0	0	0
13	1313	2030	1636	1240	2720	1729	2410	42	971	1293	250	98	124	180	292	69	14	46	0	0	11	12	8	0	6	8	0	0	8	0	0	0	0	14	11	9	0	0	14	16	9	0	0	7	34	25	18	0	8
14	134	58	309	565	49	21	626	1775	40	49	59	470	912	103	248	168	77	1296	116	201	76	480	387	735	115	126	509	176	1818	81	148	108	168	618	943	102	100	92	126	453	108	994	22	48	93	89	3788	61	61
15	21	32	207	184	27	29	183	363	53	27	16	135	1059	44	112	87	56	1706	25	32	12	114	49	114	17	12	72	38	301	56	10	35	46	112	154	31	19	25	90	325	40	217	50	51	50	31	1634	28	22
16	0	0	0	0	0	10	0	0	39	23	4	0	0	827	527	590	468	18	226	90	1461	935	750	668	211	150	441	978	29	15	0	36	7	15	0	0	0	0	0	0	0	0	0	8	8	0	0	0	0
17	347	739	773	515	1124	788	1179	423	1081	1646	301	608	375	266	175	48	33	59	0	0	24	51	104	95	0	0	78	31	15	0	6	0	0	22	0	8	0	0	12	10	6	0	0	9	8	0	10	0	0
18	432	278	387	802	831	190	156	12	3171	2746	308	15	20	1959	205	480	1242	24	1447	1498	919	536	386	395	1346	1464	351	657	21	570	490	886	468	189	29	279	347	645	49	49	183	17	80	149	260	199	46	224	91
19	46	38	1945	873	20	5	247	1655	23	8	20	156	2681	43	112	59	35	3595	8	0	0	72	28	56	0	7	63	15	545	0	11	15	35	108	563	19	11	51	21	363	26	374	9	6	18	9	2648	0	11
20	8	0	26	56	8	53	49	28	65	0	22	101	614	38	26	52	23	126	68	56	21	143	175	284	81	32	122	112	267	1193	243	379	221	1387	1367	525	286	265	487	716	274	201	129	576	304	716	1118	598	80
21	133	85	326	327	82	61	855	1751	100	137	79	910	1060	236	214	397	116	2002	268	641	326	2895	1016	1906	195	286	1011	260	6054	42	78	61	276	165	232	28	42	17	62	194	30	127	10	25	30	29	408	36	11
22	2432	3136	2964	2455	675	450	709	284	1689	2994	424	155	17	1056	381	118	54	97	0	0	30	59	18	12	0	9	17	14	0	0	0	0	10	0	0	0	0	10	14	18	10	15	0	6	25	0	14	0	10
23	0	0	0	0	0	9	0	0	4	0	5	0	0	393	121	231	252	0	1077	458	138	91	96	102	306	216	15	81	0	715	703	615	7	0	7	501	640	240	179	7	708	31	530	587	309	709	11	1604	508
24	838	1191	907	780	643	453	1002	43	1326	1456	217	13	59	454	229	213	61	33	0	31	126	62	37	41	41	22	0	173	0	0	8	32	5	10	12	12	8	65	0	0	6	0	0	187	106	195	22	0	4
25	0	0	0	0	0	3	0	0	33	35	10	15	5	597	139	481	475	11	1057	651	471	249	333	224	1147	933	105	493	14	801	809	1135	41	42	6	798	1158	860	289	6	892	143	919	1270	1455	1186	32	2663	906
26	0	0	5	6	0	0	0	7	14	7	8	0	4	67	524	134	74	80	0	13	419	1436	2583	2087	10	12	1554	473	99	0	32	133	1325	636	97	11	19	85	1973	257	6	931	10	0	165	16	278	0	0
27	0	0	6	0	0	0	0	0	5	0	0	0	0	18	324	47	5	148	0	0	106	347	720	626	0	0	1245	110	103	0	20	17	500	607	84	7	0	13	335	391	0	310	7	0	12	0	185	0	0
28	331	596	557	634	300	265	1121	1141	194	253	69	172	315	29	190	26	11	394	0	0	7	18	82	157	0	0	87	12	153	0	10	0	9	26	74	16	0	0	0	10	0	8	5	0	0	0	0	0	0
29	4	0	0	0	0	5	0	6	0	5	4	0	0	687	132	311	427	13	120	123	269	110	78	78	98	147	22	133	0	156	98	58	10	0	0	95	100	35	0	0	69	0	23	41	9	39	0	135	67
30	0	0	5	0	0	0	0	0	0	0	2	6	92	0	5	0	0	154	0	0	0	0	65	98	0	0	77	0	199	0	8	0	5	11	209	13	0	0	0	82	0	0	0	0	0	0	0	0	0
31	0	0	0	0	0	0	0	0	5	0	2	0	7	75	254	92	153	188	21	11	128	163	735	546	28	44	940	181	229	0	21	194	380	954	277	15	12	358	1048	441	14	922	6	12	138	32	260	0	0
32	107	133	150	157	113	65	133	68	117	154	57	146	149	553	282	272	427	150	734	309	240	366	422	436	635	725	208	325	155	647	1080	1009	187	225	84	1332	1497	582	534	132	975	274	854	521	404	567	220	1623	1011
33	0	0	0	0	6	0	0	0	4	8	0	0	5	0	83	5	0	511	0	0	0	18	614	1290	0	0	494	6	947	0	9	0	123	3318	1136	49	0	22	40	1528	0	15	7	0	0	0	1334	0	0
34	0	5	0	0	0	0	0	0	0	0	0	0	0	7	0	0	0	0	0	0	0	0	0	0	0	10	0	0	0	0	0	0	0	0	0	0	0	0	0	0	0	0	0	0	0	0	16	0	0
35	37	19	15	58	14	20	64	40	32	17	5	90	218	49	139	99	62	110	57	138	138	316	149	229	48	99	114	62	165	197	159	603	143	1709	877	194	146	204	660	988	184	291	63	134	203	119	755	103	55
36	53	23	164	229	19	4	147	605	23	36	10	194	429	45	99	49	30	515	47	63	23	195	163	262	28	36	192	59	1043	21	11	39	45	151	415	31	28	28	67	177	32	337	10	20	30	34	1602	27	19
37	0	0	0	0	0	0	0	0	4	0	0	0	4	73	294	138	60	24	50	28	830	700	991	814	18	12	661	596	41	19	33	496	253	286	45	15	11	142	806	227	10	302	0	69	469	81	153	0	0
38	0	0	0	0	0	0	0	0	5	6	0	0	0	0	231	9	0	13	0	0	98	892	1989	1621	0	0	1605	23	0	0	29	146	2128	789	24	0	0	27	718	75	16	398	4	0	41	7	136	0	0
39	122	154	125	146	193	91	196	109	105	157	78	311	180	233	219	134	201	88	173	98	341	613	582	672	134	234	249	435	140	71	238	325	163	229	57	274	288	278	334	73	179	329	124	60	131	89	177	130	95
40	7	0	0	0	0	0	0	0	0	0	3	0	0	560	219	535	362	5	2768	642	849	203	168	167	1879	1235	42	850	24	242	189	870	11	12	0	145	231	53	40	7	53	39	31	89	339	88	0	318	137
41	0	0	0	0	0	0	0	0	4	0	2	0	0	625	398	661	418	10	402	931	1084	603	242	199	117	117	200	307	0	118	80	336	161	53	14	30	31	635	499	9	34	432	18	290	325	353	26	16	5
42	1894	1375	1671	3186	1796	801	589	33	1418	1136	122	30	23	75	54	22	8	17	0	10	22	16	0	21	0	10	0	34	7	9	9	0	0	0	0	0	0	0	11	12	0	0	0	0	0	0	0	0	4
43	0	0	0	0	0	3	7	7	5	0	5	13	48	853	424	464	413	52	503	584	277	108	205	205	186	194	162	14	54	423	444	428	102	200	61	376	323	1018	129	210	403	184	223	299	263	339	121	270	165
44	0	0	6	0	0	0	0	0	15	11	4	0	0	0	371	41	9	31	0	0	90	880	2143	1492	0	0	3134	99	0	0	39	252	2653	2136	133	16	0	83	823	258	21	436	0	0	114	12	331	0	0
45	124	251	247	224	378	138	508	384	80	77	34	131	8	164	46	140	77	9	120	159	38	0	0	11	165	177	0	31	0	130	117	58	0	9	12	223	220	260	0	5	199	7	69	208	163	227	0	245	131
46	8	13	15	16	12	12	41	22	26	27	15	72	53	47	77	107	90	121	81	107	180	27	208	232	111	85	371	92	91	310	90	154	151	983	572	102	196	113	55	49	120	283	66	207	262	363	387	194	61
47	7	14	9	10	0	4	11	0	18	36	17	94	10	345	109	33	34	11	0	0	8	22	0	27	0	0	0	6	0	0	0	0	0	0	0	0	0	0	0	0	0	0	0	0	0	0	0	0	0
48	6	8	14	1081	279	1552	3648	2205	312	752	98	1185	722	0	6	8	0	6	0	0	0	0	0	0	0	0	0	0	0	0	12	0	0	0	0	0	0	0	0	0	0	0	0	0	0	0	33	0	0
49	500	1110	904	929	367	325	971	568	771	1104	271	463	377	142	186	110	114	76	169	59	86	187	130	214	400	371	76	317	31	127	293	437	14	8	7	279	270	415	49	10	190	12	186	91	147	91	35	144	69
50	0	6	0	0	0	0	0	0	0	0	2	0	0	567	80	654	539	0	1335	1399	76	14	14	53	915	935	0	24	6	812	728	413	0	0	0	772	775	824	8	6	790	31	482	735	1011	885	15	1358	539
51	0	0	0	0	0	4	7	0	19	20	4	7	0	245	89	178	265	7	418	92	88	114	193	132	595	510	62	213	0	568	624	882	40	18	11	396	579	1051	310	6	423	177	400	616	735	570	23	724	367
52	88	71	109	148	101	48	90	244	83	43	39	274	441	257	175	113	83	669	77	92	101	1080	337	456	101	96	1055	134	736	213	285	291	70	728	1712	91	52	187	84	126	109	114	64	328	310	318	563	162	45
53	0	0	0	0	0	3	0	0	0	0	3	0	0	281	90	323	227	0	807	574	117	53	30	46	444	444	16	71	0	841	666	355	37	47	6	764	838	294	56	11	728	52	418	461	187	505	0	1736	720
54	0	0	0	9	0	42	79	21	4	14	5	28	10	0	13	24	0	8	7	35	21	48	102	248	12	12	38	17	65	81	78	10	28	117	64	48	62	52	496	517	21	295	10	23	61	22	79	54	30
55	16	11	29	79	7	17	84	40	21	9	10	138	130	30	34	44	17	72	42	55	38	103	74	127	63	56	203	63	290	93	48	47	54	298	301	27	50	54	127	199	46	366	18	80	91	89	470	25	16
56	0	5	0	0	0	5	0	0	0	0	3	0	4	470	107	421	497	0	471	288	240	68	37	58	749	650	9	365	0	888	639	905	9	0	0	419	674	816	90	5	627	47	394	800	988	865	18	810	275
57	4	0	0	0	0	0	0	0	0	0	2	0	4	26	0	16	26	0	190	62	6	0	0	0	163	108	0	15	0	507	399	190	0	0	0	873	1123	121	0	0	859	12	781	940	439	1174	0	2680	992
58	101	91	39	137	129	44	254	186	61	34	33	135	113	46	96	78	93	141	30	102	112	217	248	352	42	75	252	93	571	274	59	103	105	521	1265	76	85	86	74	183	71	32	42	194	117	287	116	57	15
59	0	0	5	0	0	0	0	0	0	0	0	0	0	1821	0	0	0	0	191	45	192	1671	517	1019	259	340	1223	353	1562	53	428	15	78	195	19	0	0	0	19	13	9	13	0	0	23	16	30	0	4
60	273	385	363	390	198	132	407	266	259	446	171	714	299	203	53	26	33	52	14	10	9	39	30	67	17	17	16	41	24	0	21	20	8	15	6	11	11	8	8	8	0	0	4	0	11	7	10	10	8
61	0	0	0	0	0	0	0	0	0	0	0	0	0	16	125	51	12	27	0	12	162	288	537	431	0	6	190	86	9	0	0	0	94	97	16	0	0	0	69	24	0	64	0	0	0	0	0	0	0
62	27	52	50	44	14	10	14	0	259	323	45	6	4	308	84	24	42	38	0	0	35	48	70	54	0	0	6	43	28	0	0	62	12	26	8	7	11	63	61	0	6	70	0	17	51	9	0	0	0
63	0	0	0	0	0	0	0	0	0	0	2	0	0	105	158	131	103	139	108	74	163	201	357	385	41	41	351	80	188	0	24	163	140	472	215	0	0	106	515	294	6	246	6	13	57	15	271	0	0
64	40	46	58	120	35	28	72	157	68	49	17	149	258	70	125	108	48	192	156	248	154	1765	452	930	107	104	379	143	669	257	108	158	104	327	546	72	48	70	64	117	69	155	29	181	70	194	201	217	21
65	0	0	0	0	0	0	0	0	0	0	0	0	0	56	7	38	73	0	94	44	15	7	0	0	131	148	0	11	0	528	308	441	0	0	0	612	646	973	15	7	1273	21	453	1065	649	1219	0	961	405
66	20	30	229	504	5	19	224	413	33	79	42	265	791	62	133	244	74	965	16	28	36	125	91	220	21	54	149	91	228	36	63	28	48	259	72	16	30	31	64	135	24	230	0	6	26	8	556	0	25
67	0	0	5	0	0	0	0	0	25	10	4	5	0	281	188	234	226	22	329	121	226	203	510	489	446	360	342	361	0	38	23	794	252	105	0	37	90	744	558	0	44	333	87	452	1021	450	34	104	38
68	11	12	45	109	7	14	105	192	12	25	19	315	92	22	23	52	25	132	18	32	0	27	24	43	10	21	43	22	129	9	19	9	25	85	55	12	31	14	34	112	53	127	13	6	41	12	273	26	18
69	0	0	6	10	0	3	23	101	0	8	2	24	19	0	16	16	0	29	11	30	6	29	25	37	14	16	59	27	207	11	8	16	21	55	43	0	8	10	27	98	18	186	12	6	11	11	549	0	19
70	246	422	342	343	611	315	338	39	740	793	130	132	79	45	201	48	6	24	0	0	0	8	0	0	0	0	0	6	0	0	0	0	0	0	0	0	0	0	0	12	0	7	0	0	0	0	0	0	0
71	1397	2084	1720	1421	1606	1093	1539	163	451	642	128	47	13	141	120	50	9	17	0	0	0	0	0	0	0	0	0	0	0	0	0	0	0	0	0	0	0	0	0	0	0	0	0	0	0	0	0	0	6
72	0	0	0	0	0	0	0	0	0	0	0	0	0	30	46	19	46	8	86	47	10	24	107	95	96	78	29	21	30	157	224	357	39	137	6	263	281	227	56	46	280	31	106	140	99	179	68	162	77
73	6	12	75	77	6	7	117	338	6	14	10	52	196	13	15	24	8	119	20	60	9	57	67	71	16	13	53	43	201	18	23	15	29	102	118	20	21	20	30	117	25	318	5	11	24	18	667	9	16
74	0	0	0	0	0	0	0	0	0	0	2	0	4	14	71	21	16	73	0	0	15	200	320	311	0	0	321	74	84	0	7	49	234	183	29	0	0	16	527	30	16	311	4	0	10	0	38	0	0
75	235	296	411	204	576	406	1030	666	870	904	184	134	53	143	69	140	58	30	68	141	366	132	87	95	12	36	9	102	7	0	6	99	5	0	0	0	0	12	0	0	0	12	0	0	0	0	0	0	0
76	0	0	0	0	0	0	0	0	0	0	0	5	5	116	67	120	198	5	813	273	65	59	117	130	436	466	76	114	0	387	609	351	31	26	6	607	625	522	217	11	457	108	284	278	256	315	34	904	405
77	0	0	0	0	0	0	0	0	0	0	5	0	9	0	36	13	6	261	0	0	25	51	146	194	0	0	371	34	597	0	13	0	84	423	591	27	0	13	232	582	0	128	0	0	12	0	470	0	0
78	109	141	93	160	167	74	172	95	107	102	48	86	57	527	194	192	256	29	604	223	182	159	114	130	402	413	43	216	25	204	475	378	16	27	0	630	683	271	55	5	461	38	477	202	130	245	19	743	503
79	0	0	0	0	0	0	0	0	0	0	0	0	0	0	10	0	0	248	0	0	0	0	129	387	0	0	177	0	579	0	0	0	33	1410	675	30	0	0	32	907	0	0	0	0	0	0	1067	0	0
80	465	510	577	910	603	199	849	656	187	141	83	600	83	42	86	62	33	19	9	18	20	0	0	0	31	27	0	69	0	0	0	0	0	0	0	0	0	0	0	0	0	0	0	15	30	10	0	13	7
81	616	1089	1075	765	337	312	316	97	573	1281	241	29	12	30	145	56	5	55	0	0	15	19	17	21	0	0	22	32	25	0	0	0	0	0	0	0	0	0	0	0	9	0	0	0	0	0	9	0	0
82	0	0	0	0	0	0	0	0	0	0	0	6	44	0	63	10	0	432	0	0	0	15	251	363	0	0	275	5	472	0	8	0	54	140	170	11	0	0	0	112	0	0	0	0	0	0	99	0	0
83	0	0	0	0	0	0	0	0	0	0	2	6	22	0	30	13	6	37	0	0	19	219	1723	1398	0	0	723	7	29	0	12	0	7	61	27	0	0	0	0	41	0	0	0	0	0	0	37	0	0
84	0	0	0	0	0	0	0	0	0	0	0	0	0	52	42	40	25	17	0	0	53	118	136	93	0	0	89	32	0	0	0	0	12	13	10	0	0	0	0	17	6	99	0	0	0	0	26	0	0
85	0	0	0	0	0	0	0	0	24	12	0	0	0	7	138	32	18	122	0	0	22	246	536	460	0	0	265	162	115	0	6	31	136	175	14	0	0	56	450	22	0	118	0	0	19	0	80	0	0
86	0	0	0	0	0	0	0	0	193	116	11	8	0	0	88	30	19	8	11	8	31	29	263	137	0	0	54	5	0	0	0	0	99	110	15	0	0	0	20	33	0	44	0	0	0	0	28	0	0
87	0	0	0	0	7	0	0	0	0	0	0	0	0	266	0	0	0	0	38	115	69	282	365	610	47	110	461	88	3134	0	53	0	146	13	12	0	0	0	0	0	7	0	0	0	0	0	0	0	0
88	0	0	0	0	0	0	0	0	4	0	0	0	0	0	227	10	6	0	0	0	37	221	17	0	0	0	38	0	0	0	0	46	1460	466	23	0	0	26	1474	160	0	1132	10	0	14	11	255	0	0
89	19	21	19	0	24	17	68	0	23	34	23	8	0	296	103	319	152	9	35	73	53	117	15	23	43	60	10	120	0	98	34	85	12	0	0	14	16	30	59	7	25	33	15	37	25	26	11	18	12
90	461	645	485	391	1101	346	687	29	1269	873	98	156	17	36	26	5	0	12	0	0	0	0	0	0	0	0	0	22	0	0	0	0	0	0	7	0	0	0	0	11	0	0	0	0	0	0	0	0	0
91	0	0	0	0	0	0	0	0	0	5	0	0	0	308	101	171	78	5	387	188	83	71	51	39	218	110	0	96	13	335	317	260	7	16	0	239	261	109	111	0	198	24	148	263	202	223	0	487	125
92	4	0	0	0	0	0	0	0	30	30	13	0	0	564	98	698	447	0	498	292	290	33	8	10	391	317	0	296	0	114	84	425	0	0	0	222	324	790	11	0	425	10	427	599	658	784	16	1225	537
93	0	0	0	0	0	0	0	6	0	0	0	0	6	0	0	0	0	46	0	0	0	23	0	9	0	7	11	0	117	0	0	0	12	0	69	0	0	17	15	84	6	28	8	13	12	7	287	0	0
94	0	0	0	0	0	0	0	0	0	0	0	0	14	0	15	0	0	119	0	0	0	0	63	153	0	0	70	0	242	0	0	0	8	117	294	7	0	0	10	166	0	0	0	0	0	0	307	0	0
95	0	0	0	0	0	0	0	0	0	0	0	0	4	51	58	52	66	0	162	78	58	101	167	108	132	151	60	71	0	189	198	227	63	33	0	242	292	183	104	10	249	101	141	117	164	166	13	192	97
96	0	0	0	0	0	0	0	0	0	0	0	0	0	0	19	0	0	158	0	0	0	8	126	229	0	0	100	0	149	0	0	0	13	327	198	8	0	0	18	270	0	22	4	0	0	0	300	0	0
97	0	0	0	0	0	0	0	0	0	0	0	0	5	19	173	116	53	15	26	25	167	155	289	244	6	13	82	128	7	24	24	118	151	48	0	17	24	179	455	0	6	616	7	39	85	54	0	0	0
98	0	0	0	0	0	0	0	0	5	0	5	0	0	21	36	34	20	0	0	32	149	105	525	337	0	6	96	308	0	0	0	18	0	8	0	0	0	0	0	0	0	0	0	0	0	0	0	0	0
99	89	114	124	172	230	74	169	21	164	125	22	32	0	183	76	58	67	8	109	103	63	50	54	40	79	90	18	46	0	93	115	83	11	0	0	184	196	101	23	0	153	8	100	88	59	98	14	169	58
100	0	0	0	0	0	0	0	0	4	15	4	0	0	290	102	198	97	13	60	27	107	99	114	97	53	29	52	58	9	0	0	23	0	19	0	0	0	0	0	0	0	15	0	0	0	0	0	0	0
101	42	86	94	89	106	40	39	0	116	173	31	15	7	69	20	47	58	0	114	29	31	44	49	50	114	97	19	92	0	36	32	64	0	0	0	80	141	67	0	0	162	0	46	60	106	103	0	141	72
102	0	0	0	0	0	0	0	0	0	0	0	0	4	0	0	0	0	37	0	0	0	0	10	53	0	0	30	0	133	0	0	0	41	40	212	9	0	0	90	122	0	50	4	0	0	0	20	0	0
103	8	5	37	47	7	12	108	453	5	0	11	87	312	15	96	31	8	217	11	26	15	95	105	181	10	11	51	21	293	0	6	15	16	74	94	13	23	0	49	136	6	63	0	11	23	8	634	0	6
104	22	27	118	197	0	32	186	120	13	77	35	578	104	27	46	58	6	35	35	123	29	165	145	230	25	22	90	44	90	20	54	13	28	36	0	8	16	46	14	47	12	246	0	7	36	19	264	21	19
105	124	147	197	277	74	39	98	88	119	169	86	22	25	60	39	18	11	14	0	0	17	16	25	36	0	0	10	55	0	0	0	9	0	0	0	0	0	0	10	0	0	0	8	13	35	9	0	0	0
106	7	14	0	11	0	3	24	11	9	6	8	30	49	36	25	36	9	9	26	20	20	24	40	23	15	9	12	12	19	87	7	88	32	366	330	30	43	96	90	120	30	82	10	112	58	60	228	27	7
107	6	10	12	13	7	5	8	13	59	68	23	33	23	232	52	225	214	5	453	218	116	83	55	43	430	430	31	133	10	376	385	301	16	26	0	478	522	265	67	6	358	55	232	205	209	235	0	790	350
108	0	0	0	0	0	0	0	0	0	0	2	0	0	0	0	0	0	0	40	79	37	205	131	227	45	71	156	62	198	8	302	0	7	0	8	0	0	0	0	8	0	7	10	0	7	0	15	0	17
109	0	0	0	0	0	0	0	0	4	0	0	0	0	32	169	52	12	23	0	10	137	387	381	314	0	0	281	123	18	0	0	20	164	166	48	0	0	63	339	25	0	269	0	0	26	0	18	0	0
110	0	0	0	0	0	0	0	0	77	135	12	0	0	11	13	7	0	0	0	15	6	0	9	0	0	0	13	18	6	0	0	0	0	0	0	0	0	0	0	0	0	0	0	0	0	0	0	0	0
111	11	8	67	88	0	0	98	407	5	14	8	93	178	7	17	20	8	147	9	33	0	47	39	83	7	9	34	33	99	0	22	18	13	103	114	17	12	18	11	72	28	330	4	0	20	0	451	0	10
112	0	8	12	12	8	6	81	123	5	0	0	26	18	0	73	12	0	101	0	0	0	0	24	47	0	0	0	0	24	0	0	0	0	0	0	0	0	0	0	0	0	0	0	0	0	0	0	0	0
113	0	0	0	0	0	0	0	0	0	0	3	0	0	246	64	247	142	0	269	255	225	21	8	0	140	112	0	88	6	121	122	216	0	0	0	108	146	158	27	0	88	17	79	65	119	79	0	96	50
114	189	268	130	106	512	749	1202	0	98	212	29	0	4	393	43	32	39	0	0	0	0	0	0	0	0	0	0	0	0	8	0	0	0	0	0	0	0	0	0	7	0	0	0	14	0	18	0	0	0
115	4	0	0	0	13	10	14	0	170	412	92	39	21	442	210	248	107	0	369	610	310	89	76	81	136	94	13	197	0	231	96	131	0	0	0	148	193	109	0	0	126	22	86	219	130	238	0	215	47
116	0	0	0	0	0	0	0	0	0	0	0	0	0	10	17	8	0	14	0	0	0	0	11	14	0	0	0	0	0	46	7	19	11	21	0	11	15	24	0	6	13	0	10	12	24	10	20	0	4
117	27	18	12	95	25	30	100	36	16	18	7	70	18	7	91	83	9	23	8	53	84	29	83	99	12	15	89	26	58	77	14	66	27	183	534	30	54	34	9	51	54	12	13	516	38	739	100	141	4
118	48	86	91	81	24	13	93	53	7	0	2	5	27	22	106	29	23	35	15	0	26	72	359	299	13	21	126	126	35	0	0	81	67	232	25	0	0	25	256	96	6	208	4	15	47	18	12	0	0
119	0	0	0	0	0	0	0	0	103	93	0	0	0	57	37	30	86	5	46	25	35	68	59	58	25	34	29	36	0	133	195	238	45	0	0	309	422	699	835	0	324	282	139	207	458	283	15	439	158
120	0	0	0	0	0	0	0	0	0	0	0	0	8	0	19	0	0	103	0	0	0	29	88	132	0	0	85	5	133	0	0	0	54	140	88	0	0	0	39	133	0	37	0	0	0	0	246	0	0
121	5	0	0	6	10	0	19	25	0	0	5	57	17	0	6	12	6	10	14	67	13	25	33	50	12	17	49	20	48	18	9	29	29	77	45	0	21	8	26	59	32	167	16	13	90	21	332	26	18
122	235	370	340	230	511	420	769	42	189	568	97	34	4	17	86	10	7	19	0	0	7	0	0	0	0	0	0	0	0	0	0	0	0	0	0	0	0	0	0	0	0	0	0	0	0	0	0	0	0
123	538	550	814	1428	63	46	335	391	36	16	9	7	0	8	101	29	0	20	0	0	21	0	35	10	0	0	0	26	0	0	0	0	0	0	0	0	0	0	0	0	0	0	0	0	0	0	0	0	4
124	303	459	488	439	363	306	613	95	80	129	53	49	11	17	66	24	0	17	0	0	0	0	0	0	0	0	0	0	0	0	0	0	0	0	0	0	0	0	0	0	0	0	0	0	0	0	0	0	0
125	0	0	0	0	0	0	0	0	0	0	0	0	0	16	10	15	27	0	9	0	8	22	0	0	0	0	0	14	0	136	125	61	0	0	0	157	239	21	61	0	315	14	176	107	0	100	0	29	14
126	0	0	0	0	0	0	0	0	0	0	0	0	0	234	125	232	251	13	303	174	99	79	52	41	159	104	107	77	9	276	291	549	72	85	34	171	195	457	321	145	240	191	178	172	170	91	36	250	81
127	63	67	70	61	49	50	878	517	13	14	12	569	485	0	56	5	6	71	0	0	0	19	269	247	0	0	182	0	39	0	0	0	0	55	0	0	0	0	0	0	0	0	0	0	0	0	0	0	0
128	0	0	0	0	0	0	0	0	0	0	0	0	0	26	16	28	23	0	155	74	44	18	41	18	71	87	9	38	0	118	212	149	21	24	0	230	255	186	111	0	266	61	261	179	143	190	16	591	260
129	0	0	5	0	0	0	0	0	0	0	0	0	0	21	0	0	0	0	47	225	107	357	218	372	123	185	490	121	1311	0	7	0	49	26	18	0	0	0	0	0	7	27	0	0	0	0	0	0	0
130	17	6	63	95	10	4	70	310	8	13	0	150	428	0	45	38	8	250	12	7	9	140	24	80	6	6	102	13	123	0	13	0	15	42	34	7	0	14	18	41	0	47	0	0	0	0	121	0	4
131	0	0	0	0	0	0	0	0	0	0	0	0	7	0	9	5	0	95	0	0	0	0	29	30	0	0	53	0	91	0	0	0	5	53	58	0	0	0	0	62	0	0	0	0	0	0	87	0	0
132	9	12	10	6	0	0	0	0	24	9	4	0	0	57	16	46	38	0	89	80	57	21	9	0	85	55	0	53	0	181	88	124	0	0	0	144	186	174	0	0	231	8	59	188	148	216	0	103	38
133	0	0	0	0	0	0	0	6	0	0	0	10	49	35	59	54	44	107	44	46	297	133	128	152	7	16	110	317	109	0	0	31	7	33	51	0	0	0	0	70	0	0	0	0	0	0	0	0	0
134	113	158	107	92	947	827	1453	0	242	371	25	39	10	17	13	0	0	7	0	0	0	0	0	0	0	0	0	0	0	0	0	0	0	0	0	0	0	0	0	0	0	0	0	0	0	0	0	0	0
135	83	118	67	53	263	306	387	0	197	458	126	31	18	46	26	17	21	0	61	230	32	0	0	0	14	16	0	5	0	0	0	0	0	0	0	0	0	0	0	0	0	0	0	0	0	0	0	0	0
136	6	10	18	34	9	8	23	13	25	18	5	35	13	26	37	36	15	56	46	69	59	433	123	235	47	31	138	37	213	43	24	46	18	153	139	11	9	39	26	41	24	39	0	17	25	19	86	98	7
137	14	17	18	15	6	0	0	0	15	24	3	0	0	224	13	43	20	0	0	17	15	12	0	0	6	0	0	5	0	0	0	0	0	0	0	0	0	0	0	0	0	0	0	0	0	0	0	0	0
138	85	117	95	197	66	31	121	105	97	102	71	209	43	15	22	16	29	8	13	11	8	15	24	29	48	57	15	48	23	0	0	17	0	12	0	0	0	0	0	0	0	23	0	0	9	0	0	0	0
139	0	0	0	0	0	0	0	0	0	0	0	0	0	0	9	0	0	144	0	0	0	0	215	380	0	0	70	0	355	0	0	0	68	1228	408	13	0	0	32	330	0	0	4	0	0	0	770	0	0
140	8	0	14	7	0	3	28	8	0	0	0	6	0	0	5	0	0	7	14	0	0	24	43	99	33	13	21	53	64	39	40	0	12	61	11	24	29	60	220	129	14	106	22	17	122	21	74	10	26
141	12	20	18	261	11	31	0	14	43	5	0	110	81	10	59	9	15	104	21	0	33	68	81	165	0	18	242	12	72	64	11	156	23	106	153	36	25	24	33	50	75	26	0	131	42	121	101	86	16
142	5	7	20	19	0	4	0	0	6	0	0	14	99	0	0	0	0	0	10	0	0	7	8	0	20	0	0	8	15	59	0	21	6	65	121	19	19	21	48	0	13	26	0	180	11	143	51	238	0
143	56	47	52	277	37	39	68	102	48	17	27	94	115	30	73	72	93	93	34	12	15	60	73	102	0	0	40	16	139	49	7	52	45	323	493	34	19	48	43	39	11	42	0	53	19	74	0	24	0
144	238	413	354	309	844	417	750	202	258	253	38	49	46	14	60	20	0	21	0	0	0	0	0	0	0	0	0	0	0	0	0	0	0	0	0	0	0	0	0	0	0	0	0	0	0	0	0	0	0
145	0	0	0	0	0	0	0	0	0	0	0	0	0	0	9	0	0	12	0	0	0	7	31	14	0	0	23	12	0	0	0	0	0	0	0	0	0	0	0	0	0	0	0	0	0	0	0	0	0
146	0	0	0	0	0	0	0	0	0	0	0	0	0	40	19	27	42	0	89	22	12	17	0	16	59	75	0	19	0	140	360	254	7	0	0	454	506	162	44	0	361	15	344	173	96	185	23	818	504
147	0	0	0	0	0	0	0	0	0	0	0	0	0	12	41	11	22	0	0	0	45	34	92	78	0	0	37	63	0	0	13	123	439	104	0	0	11	172	2071	0	9	494	7	10	122	25	14	0	0
148	0	0	0	0	0	0	0	0	26	14	0	0	0	60	45	65	70	0	69	122	30	37	63	77	75	77	32	42	0	133	77	104	0	0	0	76	81	58	16	0	40	26	29	58	81	82	0	35	9
149	0	0	0	0	0	0	0	0	0	0	0	0	0	173	46	86	213	0	672	164	23	19	19	11	424	282	12	17	0	427	482	434	7	29	6	282	467	221	61	7	326	0	236	186	41	192	0	246	94
150	0	5	0	0	0	0	0	0	0	7	3	7	5	60	64	40	82	6	117	44	70	110	95	71	108	137	34	114	18	53	162	193	61	64	0	132	154	216	172	13	90	81	60	70	127	103	61	82	45
151	0	0	0	0	0	0	0	0	0	0	0	0	0	43	20	98	82	0	79	165	20	9	0	14	115	134	6	15	0	197	39	51	0	0	0	110	141	142	27	0	159	42	68	292	112	329	0	315	177
152	0	0	0	0	0	0	0	0	0	0	0	0	0	0	7	5	0	136	0	0	0	0	59	85	0	0	92	0	554	0	0	0	28	200	412	11	0	0	26	372	0	0	0	0	0	0	360	0	0
153	0	0	0	0	0	0	0	0	0	0	0	0	0	0	17	0	0	157	0	0	0	0	150	308	0	0	157	0	382	0	0	0	36	592	272	12	0	0	8	418	0	0	0	0	0	0	302	0	0
154	0	0	0	0	0	0	0	0	0	0	0	0	0	121	22	74	78	0	110	71	29	0	9	16	144	129	0	18	0	123	196	199	0	0	0	197	376	168	0	0	222	19	151	188	101	202	19	320	208
155	0	6	9	0	7	0	0	0	146	136	19	0	0	52	21	28	38	5	88	20	68	67	33	61	99	107	32	205	12	15	33	106	0	0	0	18	13	0	0	0	0	0	0	24	47	25	0	0	0
156	233	264	254	203	640	344	526	0	401	689	179	10	0	0	26	11	0	0	0	0	0	0	0	0	0	0	0	0	0	0	0	0	0	0	0	0	0	0	0	0	0	0	0	0	0	0	0	0	0
157	0	0	0	0	0	0	0	0	0	0	0	0	0	7	18	7	18	0	18	11	6	0	0	0	57	84	0	8	0	18	35	66	13	29	0	35	50	169	141	0	48	124	107	56	71	87	18	355	287
158	140	211	168	152	175	134	667	227	299	242	69	398	237	0	53	7	0	27	0	0	0	0	0	0	0	0	0	0	0	0	0	0	0	0	0	0	0	0	0	0	0	0	0	0	0	0	0	0	0
159	195	366	326	500	63	41	359	445	11	18	16	429	229	0	5	0	0	11	0	0	0	0	0	0	0	0	0	0	0	0	0	0	0	0	0	0	0	0	0	0	0	0	0	0	0	0	0	0	0
160	0	0	0	0	0	0	0	0	0	0	0	0	0	8	111	13	0	0	0	13	56	301	282	244	0	0	103	21	21	0	0	0	131	53	14	0	0	0	144	22	0	51	0	0	0	0	0	0	0
161	4	0	0	0	0	5	0	0	42	41	0	0	0	152	53	92	52	0	166	41	73	36	0	12	142	127	0	55	0	104	99	125	0	0	0	124	183	120	9	0	128	9	149	174	115	185	0	478	281
162	44	84	84	73	59	21	83	44	99	147	37	27	25	45	46	12	23	38	8	8	11	49	120	108	30	32	53	63	30	0	33	40	46	41	12	24	30	21	67	11	14	34	16	10	14	0	21	37	22
163	0	0	0	0	0	0	0	0	6	0	4	0	0	69	44	31	29	0	15	11	83	84	122	148	22	31	53	72	6	0	0	45	8	12	0	0	0	28	45	6	0	31	0	0	22	0	0	0	0
164	6	16	10	14	18	11	8	0	37	16	6	0	0	63	24	38	71	0	107	85	31	36	0	10	119	156	0	54	0	186	146	123	0	0	0	201	243	178	14	0	191	8	60	83	113	170	0	189	107
165	33	43	31	25	188	43	23	0	354	410	37	0	0	195	169	47	34	0	0	0	6	0	0	0	0	0	0	10	0	0	0	0	0	9	0	0	0	0	0	0	0	0	0	0	0	0	0	0	0
166	0	0	0	0	0	0	0	0	0	0	0	5	0	0	4	0	0	0	0	20	14	127	46	101	9	34	41	13	38	30	7	37	15	85	81	18	32	55	41	28	17	27	11	19	28	15	49	66	25
167	0	0	0	0	0	0	0	0	0	0	0	0	0	10	9	22	17	0	0	8	0	0	0	0	0	0	0	5	0	40	55	200	37	0	0	38	88	588	229	0	56	66	75	252	729	366	0	104	72
168	0	0	0	0	0	0	0	0	0	0	0	0	0	0	122	13	7	70	0	0	48	183	513	534	0	0	262	26	62	0	0	0	24	129	48	0	0	0	42	14	0	8	0	0	0	0	23	0	0
169	0	0	0	0	0	0	0	0	0	6	0	0	0	0	6	0	0	0	0	0	0	23	113	39	0	0	17	0	11	0	0	0	0	0	0	0	0	0	0	0	0	0	0	0	0	0	0	0	0
170	73	83	146	119	109	66	143	60	95	94	37	101	34	137	33	7	10	5	9	0	0	10	0	0	0	0	0	0	0	0	0	0	0	0	0	9	12	0	0	0	6	0	7	0	0	0	0	0	0
171	15	12	19	65	11	13	54	69	20	10	12	50	154	40	51	34	37	338	0	0	6	8	17	17	0	0	26	0	47	0	0	0	0	27	12	0	0	12	20	23	0	0	0	0	16	10	0	0	0
172	0	0	0	0	0	0	0	0	0	0	0	0	0	0	0	7	0	44	0	0	0	0	14	42	0	0	18	0	101	0	0	0	6	8	67	0	0	0	0	19	0	0	0	0	0	0	0	0	0
173	26	58	35	75	125	56	66	0	91	112	31	16	0	140	61	80	87	0	74	68	35	9	0	0	162	133	0	32	0	124	76	48	0	0	0	81	87	32	0	0	63	7	15	129	103	122	0	180	54
174	0	0	0	0	0	0	0	0	0	0	0	0	0	67	21	65	59	0	144	97	0	0	0	0	66	67	0	0	0	246	285	198	0	0	0	233	229	162	0	0	265	0	72	147	161	177	0	38	19
175	0	0	0	0	27	0	0	0	5	9	4	0	0	76	61	35	16	0	59	128	38	0	0	0	36	24	0	10	0	164	0	0	0	0	0	9	38	0	0	0	92	0	0	384	35	383	0	339	46
176	0	5	14	268	68	159	810	608	64	187	45	258	183	0	0	0	0	0	0	0	0	0	0	14	0	9	6	0	0	0	0	0	0	8	0	0	0	0	0	6	0	8	0	0	0	0	0	0	0
177	0	0	32	47	0	4	59	159	10	0	3	13	101	7	11	13	0	91	0	7	7	17	19	9	0	6	7	13	41	0	28	0	6	37	22	10	0	0	28	16	7	66	0	0	0	0	194	0	7
178	0	0	0	0	0	0	0	0	0	0	0	0	0	0	32	0	0	96	0	0	0	10	83	179	0	0	90	0	131	0	0	0	7	156	56	0	0	0	0	88	0	0	0	0	0	0	135	0	0
179	0	0	0	0	0	0	0	0	0	0	0	0	0	20	57	13	25	0	35	7	79	138	305	164	30	35	107	82	0	17	11	94	102	98	20	0	8	40	109	22	9	82	0	29	61	27	24	31	12
180	178	324	290	400	197	145	327	121	122	232	89	180	80	0	33	18	0	17	0	0	0	8	12	16	0	0	6	0	21	0	0	0	0	0	0	0	0	0	0	0	0	0	0	0	0	0	0	0	0
181	21	36	135	282	16	8	222	934	24	22	21	124	156	25	31	27	17	154	7	29	6	45	28	76	7	6	11	11	51	18	28	11	11	61	25	0	14	14	0	27	7	27	0	0	10	0	101	0	0
182	0	6	10	176	32	68	275	383	46	236	45	351	125	0	0	0	0	0	0	11	0	0	0	9	0	0	6	8	16	0	0	0	0	0	0	0	0	0	9	0	6	30	4	0	0	0	15	0	0
183	0	0	0	0	0	0	0	0	0	0	0	0	0	29	5	58	50	0	13	47	12	0	0	0	99	96	0	0	0	565	142	84	0	0	0	182	172	67	0	0	43	0	56	226	48	228	0	140	22
184	9	14	10	0	6	10	67	96	30	87	43	7	0	31	15	51	33	0	72	39	9	0	0	0	83	70	0	11	0	69	89	58	0	0	0	96	135	59	21	0	120	0	88	32	38	69	0	188	77
185	0	0	0	0	0	0	0	0	0	0	0	0	0	214	91	222	210	0	526	274	177	66	74	75	269	225	52	85	0	193	196	401	69	35	0	194	204	297	232	0	137	147	71	101	150	51	0	186	94
186	272	396	467	647	178	97	304	216	26	8	11	125	77	0	30	0	0	16	0	0	0	0	0	0	0	0	0	0	0	0	0	0	0	0	0	0	0	0	0	0	0	0	0	0	0	0	0	0	0
187	8	0	7	53	0	0	24	47	7	0	0	13	12	8	8	17	0	12	0	0	0	0	0	12	7	0	13	0	0	0	6	0	0	11	16	0	0	9	0	7	7	24	6	0	7	0	83	0	0
188	0	0	0	0	0	0	0	0	0	0	0	0	0	0	0	5	0	0	0	0	10	62	37	54	0	17	32	12	27	25	15	28	8	51	57	11	9	22	26	26	14	25	10	9	20	15	60	43	4
189	0	0	0	0	0	0	0	0	0	0	0	0	0	0	11	0	0	136	0	0	0	0	109	306	0	0	45	0	132	0	0	0	21	623	118	7	0	0	0	233	0	0	0	0	0	0	344	0	0
190	0	0	0	0	0	0	0	0	0	0	0	0	0	0	61	6	0	0	0	0	22	351	107	105	0	0	131	0	0	0	0	78	1013	263	7	0	0	0	149	31	0	68	0	0	0	0	82	0	0
191	0	0	0	0	0	0	0	0	0	0	0	0	0	17	19	17	32	0	20	15	0	14	22	24	28	18	11	10	0	147	165	158	29	11	0	125	163	131	74	0	146	78	50	87	91	79	0	210	118
192	152	342	348	281	604	191	252	42	230	357	115	40	15	10	13	23	13	0	9	9	10	0	0	0	22	25	8	14	0	0	0	0	0	0	0	0	0	0	0	0	0	0	0	0	0	0	0	0	0
193	0	0	0	0	0	0	0	0	0	0	3	0	0	0	0	0	0	0	0	0	0	0	0	0	0	0	6	0	0	0	14	0	7	59	18	0	0	0	11	41	8	18	6	0	16	7	140	20	0
194	0	0	0	0	0	0	0	0	0	0	0	0	21	0	13	0	0	56	0	0	0	7	59	111	0	0	47	0	91	0	0	0	0	166	88	0	0	0	0	97	0	0	0	0	0	0	225	0	0
195	120	144	174	286	20	25	202	161	12	10	4	129	36	10	58	11	5	13	8	0	23	24	74	55	0	11	0	73	0	0	0	0	0	0	0	0	0	0	0	0	0	0	0	0	0	0	0	0	0
196	0	0	0	0	0	0	0	0	0	0	0	0	0	0	25	0	0	0	0	10	10	100	140	102	0	0	143	0	0	0	0	11	92	86	0	0	0	0	46	16	0	36	0	0	8	0	33	0	0
197	10	53	69	58	43	31	156	124	64	101	20	222	200	15	28	0	0	27	0	0	0	0	0	0	0	0	0	0	0	0	0	0	0	0	0	0	0	0	0	0	0	0	0	0	0	0	0	0	0
198	228	331	317	217	79	90	281	114	13	0	3	0	0	0	39	17	0	5	0	0	0	0	0	0	0	0	0	0	0	0	0	0	0	0	0	0	0	0	0	0	0	0	0	0	0	0	0	0	0
199	11	18	14	49	60	36	114	9	29	65	5	53	0	238	77	86	36	0	273	208	51	8	0	0	69	60	0	29	0	519	275	158	0	0	0	258	265	81	0	0	191	0	80	158	129	173	0	47	23
200	0	0	0	0	0	0	0	0	0	0	0	0	0	7	32	15	6	20	0	0	9	39	40	58	0	0	45	12	22	0	9	70	178	184	27	8	18	61	257	51	0	127	0	11	24	7	115	0	0
201	14	23	24	32	17	7	35	20	15	20	11	56	65	26	40	24	34	86	48	27	34	70	123	160	76	84	112	67	60	31	99	140	81	102	51	101	104	135	162	86	64	81	79	70	125	72	132	183	90
202	0	0	0	0	0	0	0	0	0	0	0	0	0	127	30	107	98	0	194	120	81	15	10	12	235	218	0	81	9	64	59	194	0	0	0	38	83	124	10	0	30	0	0	53	131	58	0	63	28
203	0	0	0	0	0	0	0	0	0	0	0	0	0	104	14	32	105	5	36	40	52	28	0	18	20	14	0	34	0	0	0	17	0	0	0	0	0	23	0	0	0	0	6	0	0	0	0	0	0
204	0	0	0	0	0	0	0	0	0	0	0	0	0	0	0	0	0	87	0	0	0	0	24	60	0	0	84	0	315	0	0	0	10	38	355	18	0	0	0	227	0	0	0	0	0	0	131	0	0
205	5	0	17	30	0	0	16	53	5	0	0	53	39	13	18	16	0	54	0	10	0	8	32	36	0	10	20	7	70	0	0	0	17	16	66	0	0	0	19	23	10	28	0	6	8	7	209	13	0
206	10	13	23	41	19	5	52	21	24	20	0	11	0	21	15	26	29	7	31	11	14	11	0	14	67	72	0	29	10	134	222	199	6	44	0	101	128	216	45	0	106	57	31	68	107	53	15	85	43
207	0	8	7	17	0	0	0	9	0	0	0	11	0	0	11	5	0	0	0	22	7	0	8	0	0	0	0	0	0	0	0	0	0	41	10	0	0	0	0	5	0	0	0	0	0	0	12	0	0
208	0	0	0	0	0	0	0	0	0	0	0	0	0	282	115	172	160	0	372	162	66	11	9	0	120	52	0	40	0	314	329	583	0	0	0	120	153	284	31	0	143	0	30	53	131	55	0	104	31
209	0	0	0	0	0	0	0	0	13	22	0	0	0	49	14	8	20	0	0	0	28	25	0	21	0	0	0	121	0	0	0	0	0	0	0	0	0	0	0	0	0	0	0	0	0	0	0	0	0
210	0	0	0	0	0	0	0	0	0	0	0	0	0	0	0	0	0	0	26	35	17	70	76	47	23	37	71	13	710	0	0	0	33	0	0	0	0	0	0	0	0	0	8	8	10	7	96	0	0
211	303	611	540	572	49	36	217	222	33	72	28	400	217	0	6	6	0	0	0	0	0	0	0	0	0	0	0	0	0	0	0	0	0	0	0	0	0	0	0	0	0	0	0	0	0	0	0	0	0
212	0	15	0	6	6	4	67	77	10	8	3	67	6	69	56	71	95	14	50	79	59	64	39	97	8	12	52	44	0	13	11	37	41	60	29	12	13	78	94	9	13	63	31	35	45	46	20	35	18
213	0	0	11	20	0	0	37	129	0	0	7	16	68	0	10	10	5	49	0	18	0	19	11	22	0	0	17	9	63	0	6	0	11	26	26	0	0	0	0	24	0	40	0	0	0	0	209	0	0
214	0	0	0	0	0	0	0	0	15	5	2	0	0	25	41	8	11	0	0	0	0	7	0	0	0	0	0	0	0	0	0	29	57	23	0	0	0	47	400	0	0	39	0	0	0	0	0	0	0
215	0	0	0	0	24	26	780	196	0	0	3	41	10	0	36	6	0	18	0	0	0	0	13	24	0	0	0	0	0	0	0	0	0	0	0	0	0	0	0	0	0	0	0	0	0	0	0	0	0
216	0	0	0	0	0	0	0	0	0	0	0	0	0	465	133	105	165	0	0	0	9	0	0	0	0	0	0	0	0	83	83	25	0	0	0	0	0	0	8	0	10	0	0	0	0	0	0	0	0
217	0	0	0	0	0	0	0	0	0	9	0	0	0	169	17	86	112	0	156	142	10	0	0	0	224	219	0	14	9	78	116	106	0	0	0	131	129	149	0	0	136	0	128	69	87	70	0	148	67
218	0	0	0	0	0	0	0	0	0	0	0	0	0	52	16	55	29	0	361	170	6	0	0	0	140	84	0	0	0	123	84	73	0	0	0	64	94	23	18	0	62	0	64	88	57	67	0	260	52
219	0	0	0	0	0	0	0	0	0	0	0	0	0	0	0	0	0	5	0	0	0	0	0	18	0	0	0	0	18	0	0	0	0	0	15	0	0	0	0	0	0	0	0	0	0	0	0	0	0
220	0	0	0	0	0	0	0	0	0	0	0	0	0	25	31	20	18	0	14	0	37	20	0	12	9	6	0	15	0	10	0	164	10	0	0	10	29	174	46	0	22	22	0	34	102	39	0	0	0
221	0	0	0	0	0	0	0	0	0	0	0	11	11	0	14	0	0	110	0	0	0	21	96	162	0	0	71	0	202	0	0	0	57	150	122	0	0	0	35	147	0	36	0	0	0	0	238	0	0
222	0	0	0	0	0	0	0	0	0	0	0	0	0	249	52	175	186	0	29	56	122	76	30	36	112	97	32	188	0	0	17	118	6	20	0	0	0	0	8	0	0	0	0	0	0	0	0	0	0
223	4	0	23	50	0	0	24	117	0	7	46	69	108	7	12	10	5	31	0	0	0	34	24	23	0	6	10	13	60	0	19	0	8	62	31	0	8	9	0	41	7	44	0	0	8	0	149	0	10
224	0	0	0	0	0	0	0	0	0	0	2	0	0	0	10	0	0	72	0	0	0	0	85	151	0	0	56	0	152	0	0	0	11	297	116	0	0	0	0	129	0	0	0	0	0	0	253	0	0
225	0	0	0	0	0	0	0	0	0	0	0	0	0	0	0	0	0	118	0	0	0	0	19	77	0	0	27	0	249	0	0	0	11	12	125	8	0	0	0	46	0	0	0	0	0	0	16	0	0
226	0	0	0	0	0	0	0	0	0	0	0	0	0	0	0	0	0	52	0	0	0	0	30	88	0	0	106	0	175	0	0	0	9	22	146	9	0	0	0	25	0	0	0	0	0	0	37	0	0
227	0	0	0	0	0	0	0	0	0	0	0	0	0	72	23	62	37	0	147	113	0	0	0	0	45	32	0	0	0	297	222	125	0	0	0	223	209	107	0	0	159	0	178	274	315	319	0	86	18
228	0	0	0	0	0	0	0	0	0	0	0	0	0	48	53	57	31	0	13	25	132	46	26	49	0	7	0	169	0	0	0	65	0	0	0	0	0	44	11	0	0	29	0	53	94	59	0	0	0
229	0	0	0	0	0	0	0	0	0	0	0	0	0	15	62	33	28	0	7	21	92	90	162	130	0	0	74	58	0	0	0	25	67	30	8	0	0	56	46	0	0	70	0	20	49	19	15	0	0
230	0	0	0	0	134	17	18	0	192	231	83	0	0	0	28	7	0	0	0	0	12	38	0	0	0	0	0	0	0	0	0	0	11	0	0	0	0	0	0	0	0	0	0	0	0	0	0	0	0
231	5	0	0	0	0	12	22	20	0	16	0	0	14	0	10	0	8	17	0	16	7	41	92	160	0	0	34	0	15	2018	0	0	0	13	22	0	0	0	10	29	0	7	0	11	50	19	21	41	106
232	0	0	0	0	0	0	0	0	0	0	0	0	0	0	20	8	22	13	0	7	0	0	16	31	39	31	26	11	13	0	14	25	6	58	22	26	28	31	18	12	24	0	43	36	45	26	30	13	17
233	0	0	0	13	0	0	44	16	0	7	2	9	12	7	11	0	0	32	7	7	0	20	40	80	0	13	81	11	40	16	0	0	7	55	35	7	0	12	20	29	8	39	8	12	28	20	73	9	11
234	0	0	0	0	0	0	0	0	0	0	0	0	0	74	12	43	30	0	112	30	35	16	25	33	73	80	9	63	0	12	0	31	0	0	0	10	14	0	0	0	6	0	0	24	42	29	0	12	0
235	27	31	47	43	6	3	26	15	31	30	6	0	0	46	20	17	16	5	7	8	22	14	11	0	0	8	6	74	0	0	0	0	6	8	0	0	0	0	0	0	0	0	0	0	0	0	18	0	0
236	0	0	0	0	0	0	0	0	0	0	0	0	0	43	4	33	49	0	64	29	20	0	0	0	66	79	0	53	0	82	81	103	0	0	0	121	117	119	0	0	89	0	93	59	79	97	0	164	79
237	198	181	221	139	138	71	195	25	101	155	36	62	37	23	43	0	0	6	0	0	0	0	0	0	0	0	0	0	0	0	0	0	0	0	0	0	0	0	0	0	0	0	0	0	0	0	0	0	0
238	376	622	469	389	11	9	121	104	31	138	126	252	0	0	0	0	0	0	0	0	0	0	0	0	0	0	0	0	0	0	0	0	0	0	0	0	0	0	0	0	0	0	0	0	0	0	0	0	0
239	0	0	0	0	0	0	0	0	0	0	0	0	0	22	6	11	37	0	21	20	6	0	0	0	78	84	0	21	0	55	81	84	0	0	0	68	127	96	8	0	47	0	42	100	142	116	22	167	93
240	0	0	0	0	0	0	0	0	7	0	0	0	0	28	13	16	29	0	66	28	12	0	15	0	52	68	0	12	0	106	117	98	0	0	0	128	136	138	25	0	138	15	65	76	82	81	0	229	113
241	0	0	0	0	0	0	0	0	0	13	2	0	0	286	97	177	110	0	344	263	156	17	20	10	110	102	8	106	0	0	0	62	0	0	0	0	0	0	0	0	0	0	7	0	19	0	0	0	0
242	0	0	0	0	0	0	0	0	0	0	0	0	0	80	6	5	24	0	0	0	0	0	0	0	0	0	0	0	0	45	50	59	0	0	0	58	107	60	0	0	96	0	64	69	23	89	0	25	9
243	0	0	0	0	0	0	0	0	0	0	0	0	24	0	6	0	0	119	0	0	0	0	73	107	0	0	65	0	333	0	0	0	14	181	76	0	0	0	10	168	0	0	0	0	0	0	244	0	0
244	0	0	0	0	0	0	0	0	0	0	0	0	7	0	13	0	5	8	0	0	15	43	83	41	0	0	31	31	21	0	0	0	24	19	18	0	0	25	47	6	0	52	0	0	0	0	11	0	0
245	103	153	112	136	133	147	652	119	56	147	29	455	276	0	4	0	0	0	0	0	0	0	0	0	0	0	0	0	0	0	0	0	0	0	0	0	0	0	0	0	0	0	0	0	0	0	0	0	0
246	0	0	0	0	0	0	0	0	19	15	7	0	0	50	37	53	40	6	62	42	88	51	26	36	43	13	22	19	0	26	0	71	57	47	11	9	14	81	106	18	0	68	0	21	60	20	23	19	5
247	0	0	0	0	0	0	0	0	0	0	0	0	0	35	41	34	23	15	8	9	123	232	196	187	0	0	127	155	11	0	0	11	8	12	0	0	0	0	0	10	0	0	0	0	0	0	0	0	0
248	0	0	0	0	0	0	0	0	0	0	0	0	0	0	21	0	0	97	0	0	0	39	109	102	0	0	83	0	128	0	0	0	53	177	121	7	0	0	30	166	0	51	0	0	0	0	243	0	0
249	0	0	0	0	0	0	0	0	0	0	2	0	0	39	84	61	53	22	31	24	10	53	93	94	44	64	118	44	40	38	41	101	124	145	17	0	11	123	101	36	19	36	0	31	22	34	38	0	0
250	0	0	0	0	0	0	0	0	0	0	0	0	0	10	18	6	8	32	17	15	30	38	72	81	16	9	42	60	33	0	12	62	57	77	36	7	18	115	216	35	0	178	0	31	93	23	81	0	4
251	0	0	0	0	0	0	0	0	0	0	0	0	0	0	25	0	6	31	0	0	8	74	103	127	0	0	79	17	31	0	0	0	84	89	19	0	0	0	99	42	0	69	0	0	0	0	66	0	0
252	0	0	0	0	0	0	0	0	0	0	0	0	0	25	49	29	22	8	10	22	178	244	93	116	11	0	147	188	25	18	13	0	0	21	0	0	9	19	0	7	21	0	0	6	14	8	0	27	21
253	0	0	0	0	0	0	0	0	0	0	0	0	0	12	34	15	31	0	0	7	11	16	42	38	0	0	7	24	0	0	9	30	80	26	0	7	0	50	118	0	0	126	5	16	47	29	0	0	0
254	0	0	0	0	0	0	0	0	0	0	0	0	0	35	19	27	49	0	158	67	50	50	115	94	122	128	29	60	10	32	49	54	11	12	6	51	63	85	51	11	25	54	56	67	88	58	0	248	122
255	0	0	0	0	0	0	0	0	0	0	0	0	0	0	0	0	0	0	0	8	0	0	0	0	0	0	0	46	0	101	50	22	0	0	0	125	187	0	0	0	107	0	123	128	19	128	0	401	118
256	0	0	0	0	0	0	0	0	0	0	0	0	0	20	15	16	39	6	17	16	15	16	16	28	13	25	23	18	0	23	50	127	44	45	0	18	28	71	107	0	9	83	29	25	74	45	0	20	0
257	61	120	78	72	26	19	109	40	195	164	38	66	12	31	29	55	31	5	0	0	16	41	32	27	0	0	9	104	0	0	0	34	0	0	0	0	0	0	0	0	0	0	0	0	0	0	0	0	0
258	0	0	0	0	0	0	0	0	0	0	0	0	0	0	56	16	0	9	0	0	0	34	98	87	0	0	125	0	20	0	0	11	125	117	23	0	0	52	366	23	0	153	0	0	0	0	71	0	0
259	0	0	0	0	0	0	0	0	0	0	0	0	0	82	15	98	197	0	86	150	53	0	0	0	178	153	0	113	0	127	96	192	0	0	0	68	90	254	17	0	72	19	30	33	32	51	0	49	22
260	0	0	0	0	0	0	0	0	0	0	0	0	0	10	27	17	38	14	9	0	0	26	41	68	36	32	26	13	0	0	23	99	39	22	7	8	8	57	49	0	0	30	8	20	24	25	0	14	4
261	0	0	0	0	0	0	0	0	8	15	0	0	0	25	6	20	26	0	37	29	11	11	16	15	49	29	0	20	0	37	46	24	0	9	0	50	104	33	20	0	57	0	51	37	43	56	0	104	34
262	586	761	763	607	96	66	86	38	141	267	38	0	7	180	67	15	8	15	0	0	0	10	0	0	6	0	0	0	0	0	0	0	0	0	0	0	0	0	0	0	0	0	0	0	0	0	0	0	0
263	18	36	22	25	25	13	35	27	36	35	10	42	27	33	21	15	20	33	28	9	27	43	88	68	48	49	52	33	37	0	22	47	34	59	20	20	25	28	76	43	11	36	6	8	13	10	60	42	27
264	0	0	0	0	0	0	0	0	0	0	0	0	0	39	6	11	10	0	12	10	20	14	16	19	6	0	20	25	0	0	0	19	0	0	0	0	0	0	0	0	0	0	0	0	0	0	0	0	0
265	0	0	0	0	0	0	0	0	0	0	0	0	0	11	60	9	8	0	0	0	19	46	44	39	0	0	26	25	0	0	0	25	117	66	0	0	0	24	102	9	0	59	0	0	20	0	0	0	0
266	0	0	0	0	0	0	0	0	41	32	5	0	0	331	6	137	247	0	310	190	502	50	9	24	560	746	0	565	0	10	25	190	9	0	0	25	34	99	59	0	7	9	15	51	135	54	0	61	43
267	6	10	7	7	0	0	0	12	0	0	0	8	27	0	11	6	0	70	0	0	0	20	75	92	0	0	44	0	94	0	0	0	7	40	66	0	0	0	37	68	0	18	0	0	0	0	134	0	0
268	0	0	0	0	0	0	0	0	0	0	0	0	0	174	12	39	169	0	154	178	40	0	0	0	177	151	0	40	0	145	146	107	0	0	0	135	125	114	0	0	100	0	36	30	27	34	0	28	18
269	0	0	0	0	0	0	0	0	0	0	0	0	5	0	0	0	0	14	0	0	0	0	0	0	0	0	0	0	13	0	0	0	0	0	11	0	0	0	0	0	0	0	0	0	0	0	0	0	0
[truncated: 84 more columns]

## Sheet: Abundances_Classification_LPA
OTU	296_20	296_40	296_60	296_100	297_20	297_40	297_60	297_100	298_20	298_40	298_60	298_100	298_200	300_20	300_40	300_60	300_100	300_200	302_20	302_40	302_60	302_75	302_100	302_200	304_20	304_40	304_70	304_100	304_200	306_20	306_40	306_60	306_100	306_150	306_200	307_20	307_40	307_60	307_100	307_200	308_20	308_120	310_20	310_40	310_60	310_100	310_200	311_20	311_40
1	18	25	14	1	0	17	25	22	38	31	1	22	32	1305	3084	75	133	11	5481	6701	603	717	82	166	2578	5465	1464	110	23	3834	7835	3403	359	42	47	5267	8251	4862	385	30	7598	131	3186	5005	1835	167	53	1886	3923
2	11	13	7	0	1	15	18	10	295	292	163	8	10	2000	2578	616	1009	30	1117	2547	380	2153	347	115	884	2299	707	116	7	2560	2350	501	180	115	11	1993	2333	804	398	40	2482	102	1339	2390	633	80	57	1139	3840
3	187	188	305	159	286	137	177	16	456	489	359	12	35	279	476	372	580	36	8	59	115	951	124	34	24	89	698	45	2	3	15	55	11	9	3	8	4	69	13	2	7	4	2	118	140	10	1	7	26
4	300	81	466	137	31	23	149	1363	29	27	253	282	1343	93	555	432	1294	7210	103	261	476	2097	1050	2216	134	48	302	922	3602	86	33	67	215	721	4154	38	62	17	44	242	684	606	34	185	136	135	1637	301	40
5	122	77	163	335	116	293	594	322	225	160	323	344	7790	67	308	199	471	661	476	741	111	703	666	3031	43	185	625	1078	786	1417	292	983	399	4044	1967	1464	2180	501	176	359	2164	680	254	1730	409	1517	1326	387	1213
6	32	7	55	11	14	5	95	510	22	30	357	168	810	12	105	36	80	423	98	216	241	239	359	976	48	16	68	278	978	59	18	68	73	620	1493	124	124	43	57	162	179	281	87	242	96	82	527	909	283
7	8	9	14	7	10	0	41	175	19	12	178	91	632	8	45	13	40	315	24	155	72	105	188	375	23	9	60	110	411	24	23	31	21	224	980	35	76	8	26	165	117	158	65	180	91	61	301	453	129
8	0	1	7	14	0	2	3	0	19	0	2	0	0	99	225	94	182	20	4	224	414	3327	529	80	3	16	854	493	7	5	11	17	1519	187	3	1	4	11	2144	15	30	1034	12	2	57	2515	25	1	11
9	138	152	209	160	314	220	227	3	197	414	311	5	0	660	251	61	102	9	33	99	11	1	22	6	139	271	44	3	0	68	53	13	1	1	0	69	84	72	2	9	46	12	136	397	14	1	1	116	483
10	3	4	4	15	8	19	43	85	16	8	47	11	847	24	52	6	24	75	82	41	18	124	183	408	56	14	94	127	142	487	185	82	74	474	1076	666	349	47	31	166	516	110	144	363	73	882	576	861	593
11	89	10	121	239	59	322	39	37	206	11	110	212	966	8	77	133	304	165	85	363	68	80	68	283	22	106	89	119	174	201	46	274	229	622	244	276	330	40	63	1189	271	194	163	672	178	614	2120	125	378
12	23	23	16	9	100	73	63	4	23	76	93	11	3	245	69	53	102	11	300	474	35	45	6	15	51	190	124	0	6	152	251	46	0	1	14	426	372	33	0	8	512	0	462	1093	218	2	6	566	1356
13	1	2	3	2	0	3	2	3	1	2	0	1	1	10	14	19	58	8	22	0	14	138	21	0	2	2	9	3	0	4	1	1	0	2	0	0	3	1	2	0	7	0	0	0	0	0	0	0	16
14	0	3	2	1	0	1	4	1	5	7	0	2	1	146	121	32	83	5	9	70	61	67	36	4	27	67	140	9	0	40	58	15	0	2	1	127	67	4	2	1	72	0	50	75	5	1	8	22	52
15	468	457	717	410	716	458	419	17	246	364	355	64	49	79	7	74	107	8	0	9	1	3	0	0	0	0	2	1	0	0	0	0	0	0	0	0	1	0	0	3	3	1	0	0	0	0	0	0	1
16	3	5	2	1	1	2	3	1	4	4	0	2	5	160	413	126	174	19	215	150	54	235	9	5	54	142	43	25	1	272	1198	362	197	26	10	661	1145	291	94	18	847	42	364	203	182	64	19	150	838
17	0	1	2	5	3	6	5	2	19	140	311	491	155	92	124	592	866	259	21	109	45	1680	708	441	10	37	152	344	96	22	11	9	807	288	163	12	16	9	885	145	10	500	10	61	75	694	271	2	2
18	27	11	30	32	11	11	89	128	35	12	101	27	286	71	41	18	39	16	122	161	77	167	136	341	44	21	155	122	312	183	105	55	97	625	334	266	157	45	47	154	210	150	103	435	81	270	443	249	163
19	22	16	21	10	8	28	20	7	38	93	49	7	4	2761	555	375	504	30	662	1950	24	8	11	44	86	212	51	0	0	399	336	69	0	0	2	361	294	85	4	6	255	3	109	310	84	0	1	15	197
20	2	2	2	0	1	1	5	0	0	0	0	7	1	17	50	8	17	1	77	27	24	5	0	3	11	21	0	0	1	143	649	214	12	3	5	463	585	255	25	9	656	3	332	261	164	22	3	162	788
21	0	1	2	1	0	1	0	0	0	4	1	0	0	17	24	225	306	81	1	6	81	535	365	315	1	2	166	215	41	1	5	0	177	219	37	0	0	1	43	9	4	12	2	0	0	11	7	1	3
22	265	119	319	52	294	103	335	259	63	81	259	112	304	8	253	81	181	191	101	194	65	253	133	294	24	65	108	224	313	137	219	161	200	779	796	113	261	85	33	178	114	44	72	218	98	106	561	38	143
23	64	30	69	27	16	14	121	912	25	14	376	167	582	27	123	92	350	563	48	205	350	600	565	1043	47	34	193	591	1234	35	25	59	82	188	2089	80	115	10	26	130	128	156	21	46	28	51	625	217	27
24	0	3	4	1	0	3	0	1	4	3	0	1	0	50	75	25	38	6	21	67	114	358	67	69	13	26	88	54	7	2	1	0	5	4	0	1	0	0	0	0	1	3	0	0	0	0	0	0	11
25	119	139	113	163	660	489	560	129	204	480	539	135	297	210	90	230	325	18	38	159	38	4	1	11	3	12	64	0	0	12	13	2	2	0	0	13	36	0	0	1	69	0	26	53	1	0	0	0	9
26	35	102	56	49	25	34	18	221	14	11	1	15	54	10	10	8	4	32	1	12	0	29	0	27	2	20	110	12	80	7	31	9	29	297	20	1	0	1	1	3	2	0	0	5	0	5	26	9	54
27	529	655	1154	172	187	115	216	158	184	269	502	15	1	88	5	38	48	29	1	0	0	16	0	0	0	1	2	0	1	0	0	2	0	0	0	0	0	1	0	0	0	1	0	0	0	0	0	0	2
28	30	39	57	6	35	47	415	494	20	43	121	119	214	26	138	22	66	78	159	242	143	337	658	1145	60	63	75	385	325	84	68	125	148	389	432	199	147	37	51	200	34	56	38	107	166	120	303	575	105
29	0	0	2	0	0	0	0	0	1	1	0	0	0	2	0	0	0	0	2	1	0	0	0	2	0	0	4	0	1	0	0	0	0	0	1	0	0	3	0	0	0	0	0	1	0	0	1	1	0
30	2	2	0	1	0	0	0	0	2	1	0	1	3	262	379	243	381	28	549	923	228	943	126	36	47	136	330	61	0	69	102	276	290	38	2	72	65	238	415	9	67	170	22	196	181	276	7	8	27
31	0	0	1	0	0	0	1	0	0	0	0	1	0	15	4	14	31	31	0	12	1	12	203	73	2	1	2	9	11	23	31	14	50	43	22	26	50	4	17	37	22	8	5	49	21	336	63	12	27
32	62	85	127	25	272	134	187	156	90	130	143	69	95	29	3	17	27	5	1	0	2	0	0	1	0	0	6	2	0	0	0	0	0	0	0	1	0	0	0	0	0	0	0	0	0	0	0	0	3
33	128	132	147	74	1010	250	89	4	574	615	362	2	11	384	420	25	63	21	872	691	100	90	56	31	230	403	96	78	3	78	229	85	38	17	4	56	97	81	1	5	77	1	26	32	8	1	6	52	164
34	0	0	4	1	1	0	2	1	1	0	1	0	0	6	23	49	68	18	0	18	29	551	215	61	0	3	56	88	18	0	3	27	596	171	69	0	1	10	159	107	2	135	2	0	1	417	136	0	0
35	48	51	73	31	162	75	186	214	18	17	47	58	14	184	104	10	23	8	179	211	7	6	0	8	108	321	12	1	2	61	116	20	0	1	11	223	322	60	1	4	346	3	179	210	52	0	0	77	395
36	1087	1044	1539	917	2039	926	558	53	875	663	248	13	38	59	45	18	31	17	36	11	6	97	8	11	3	9	72	12	9	8	8	4	4	3	22	0	3	1	1	0	3	0	0	0	0	0	0	0	0
37	0	2	1	0	1	1	2	1	7	2	5	2	0	67	151	15	40	3	100	132	30	114	24	2	83	160	108	9	1	52	340	146	17	3	3	159	212	148	33	6	285	37	179	230	174	36	3	224	449
38	0	0	1	2	9	0	0	0	0	5	0	0	6	0	1	15	23	194	0	0	0	1	5	811	0	0	0	79	392	1	0	0	83	817	332	0	1	2	5	777	0	2	0	0	0	155	1061	1	0
39	7	13	22	15	14	15	125	301	43	13	13	81	55	36	85	79	139	59	18	32	12	178	137	197	4	25	205	98	97	6	5	17	319	141	76	61	44	28	46	62	64	44	3	34	12	302	83	21	8
40	4	14	12	2	24	15	41	11	8	10	35	13	106	7	53	22	63	79	129	111	16	16	10	119	28	43	38	185	138	53	297	93	66	538	174	80	117	24	10	37	194	38	58	253	99	364	340	69	149
41	1	0	1	0	0	3	1	1	0	0	0	2	1	76	105	10	36	0	194	128	26	27	3	3	16	38	10	2	0	111	219	57	1	0	0	112	136	16	7	1	212	1	168	74	11	1	1	204	785
42	43	15	49	21	12	3	93	657	8	9	211	105	695	13	88	31	223	553	62	224	210	356	351	710	18	18	57	331	900	9	12	28	43	102	1891	40	45	8	24	103	65	42	13	52	27	45	399	142	15
43	0	0	0	1	0	1	0	0	1	0	0	0	0	7	30	137	183	28	13	13	22	723	221	89	3	0	79	174	34	0	1	1	440	212	50	1	2	3	252	80	11	105	1	0	10	415	87	0	2
44	40	46	36	18	126	49	81	74	54	42	44	37	38	171	154	48	88	30	288	308	45	144	47	80	61	186	48	38	10	91	369	149	70	54	21	323	424	62	32	32	428	17	197	173	38	73	74	168	490
45	0	0	0	0	0	1	0	0	1	2	0	0	15	5	2	27	61	78	1	0	14	38	106	162	0	0	0	73	102	0	0	2	119	413	45	0	1	5	23	311	0	1	1	0	0	258	283	0	0
46	127	209	198	89	296	355	585	468	398	324	232	124	52	37	73	62	128	29	70	48	48	56	20	45	11	28	88	10	25	4	4	30	8	2	8	0	0	0	2	0	0	0	0	0	0	0	0	0	3
47	3	2	10	1	2	0	14	17	3	0	13	28	436	5	9	3	8	15	1	0	26	50	29	73	4	2	13	20	163	32	0	0	8	115	296	44	3	7	28	33	12	13	38	13	8	44	100	49	24
48	340	390	524	255	304	169	283	61	12	8	5	1	2	42	33	20	45	2	30	30	0	5	0	9	29	36	18	11	0	35	137	43	4	5	0	90	114	46	6	1	136	0	73	130	59	8	0	69	93
49	77	105	90	38	105	96	290	601	39	26	65	50	151	2	1	19	35	48	2	0	0	11	0	69	0	0	0	7	23	1	0	2	1	1	15	0	1	0	0	1	3	0	0	0	0	0	8	0	0
50	1	1	0	1	1	0	5	1	10	8	7	2	15	3	1	27	55	148	0	3	9	48	52	488	0	0	64	51	120	0	0	0	90	98	73	0	0	1	37	162	1	25	0	3	15	73	119	0	0
51	0	1	2	1	0	1	2	1	4	5	0	0	3	19	53	16	42	4	31	38	1	66	38	33	37	123	83	37	2	3	7	63	241	27	0	4	16	38	111	1	12	116	7	51	123	75	4	3	50
52	529	625	720	588	118	109	935	2748	35	39	229	1002	451	0	1	20	35	27	0	2	3	1	18	13	1	0	0	0	0	1	1	5	0	1	0	1	1	0	0	2	0	0	0	1	0	0	0	0	1
53	126	191	203	74	134	171	278	262	110	286	376	33	81	3	1	4	1	3	0	0	1	6	0	0	0	0	0	0	0	0	0	0	1	0	1	0	0	1	0	0	0	1	0	0	0	0	0	0	0
54	3	2	1	0	0	0	0	0	0	0	0	2	1	0	0	0	1	0	1	1	2	0	0	0	0	2	0	0	0	143	147	2	0	0	1	616	911	171	0	2	441	2	173	323	209	0	0	410	1275
55	0	0	0	3	0	0	0	0	6	0	0	0	1	6	2	56	54	2	0	0	6	200	31	0	0	0	1	13	0	0	1	0	3258	138	0	0	5	2	360	27	4	317	1	0	4	766	70	0	0
56	122	155	214	102	110	74	127	206	58	118	259	1076	469	16	9	28	29	7	25	36	54	20	1	6	4	20	61	2	0	0	0	0	0	0	2	2	0	1	0	0	0	1	0	0	0	0	0	0	1
57	14	19	25	35	237	93	91	32	142	323	574	16	1	176	111	33	67	16	11	58	32	83	4	10	24	50	72	0	4	32	21	6	0	0	0	1	5	19	0	1	2	0	0	19	2	0	0	0	3
58	6	0	4	1	1	7	3	1	2	0	15	0	97	0	5	0	1	4	0	1	1	10	0	14	19	0	121	1	6	5	4	1	8	33	25	11	15	2	8	3	17	0	15	112	32	36	1	2	12
59	3	7	6	3	6	0	3	0	1	5	15	9	9	24	16	6	5	0	0	0	0	25	0	0	0	0	0	0	0	0	2	1	0	1	0	0	0	0	0	0	0	0	0	0	0	0	0	0	1
60	2	2	0	0	0	1	2	2	2	3	0	3	8	178	110	46	111	11	192	243	58	20	14	25	27	101	16	10	6	131	167	46	35	21	11	106	183	47	13	29	176	1	76	112	34	19	55	23	113
61	0	0	0	0	0	0	0	0	0	2	0	0	0	4	23	37	47	96	0	0	0	55	146	236	3	6	37	117	61	0	6	53	220	269	53	0	3	12	119	344	8	144	1	0	20	338	405	0	0
62	1	6	6	3	231	52	60	0	340	584	517	15	5	69	27	96	154	5	0	0	3	174	27	24	0	0	3	3	0	1	0	0	100	0	2	0	0	1	0	0	2	0	0	0	0	1	0	0	2
63	54	83	79	53	359	78	75	20	217	85	49	44	14	5	1	4	5	0	0	0	0	0	0	0	0	1	0	0	2	1	1	0	0	0	0	1	0	0	0	0	0	0	0	0	0	0	0	0	3
64	2	2	2	0	0	1	60	165	1	1	51	6	45	2	11	2	5	6	6	28	47	110	169	601	8	8	5	64	168	30	32	44	36	48	15	66	26	25	16	231	7	0	16	33	29	59	83	117	111
65	13	11	48	9	49	21	38	100	27	14	119	45	542	28	23	36	90	103	71	153	35	209	30	208	14	23	106	97	104	111	100	78	102	246	390	101	78	20	18	65	80	30	34	365	96	257	223	70	99
66	1	1	1	0	0	1	1	3	0	0	0	2	2	3	36	1	7	0	9	38	14	0	0	1	4	22	1	0	0	125	206	103	0	0	1	158	328	98	2	1	454	2	290	634	222	1	3	166	1026
67	1	1	0	0	0	1	2	1	0	0	2	2	3	12	33	1	6	0	26	38	1	0	1	1	40	75	1	0	0	137	280	203	0	0	1	414	331	81	2	2	582	15	318	695	232	4	0	116	206
68	175	245	320	46	65	74	77	32	193	364	629	5	8	5	2	28	50	7	1	0	3	13	0	3	0	0	3	3	0	1	0	3	0	1	0	0	0	0	0	0	0	0	0	0	0	0	0	0	3
69	5	1	0	0	0	1	2	2	0	0	1	2	4	115	137	17	33	2	289	335	6	39	4	12	125	290	87	0	4	90	364	147	4	2	2	258	405	147	13	1	419	26	261	405	178	5	1	103	420
70	5	1	9	1	2	0	43	308	19	5	125	2	4	2	32	4	6	9	46	69	66	128	223	765	48	1	318	106	350	10	6	43	22	51	79	176	14	26	8	203	8	16	61	38	142	29	172	357	27
71	5	3	4	3	11	5	20	2	11	17	7	5	1	329	347	87	163	17	55	99	12	156	16	44	39	135	94	10	4	98	112	47	26	13	1	181	145	1	26	8	67	23	15	39	22	37	16	13	10
72	112	169	178	51	284	111	237	201	90	120	160	232	173	60	9	12	20	14	2	4	0	15	7	10	2	11	6	5	0	0	2	7	1	5	0	3	3	1	1	1	7	0	1	1	1	0	5	1	7
73	0	1	1	2	1	4	2	3	38	84	191	8	5	202	131	57	104	7	220	356	83	106	10	10	34	68	79	1	0	56	138	80	1	0	0	157	124	15	4	2	108	3	54	24	51	0	1	101	133
74	0	0	0	1	1	0	0	0	0	0	1	1	0	0	6	17	72	22	0	0	10	133	195	36	0	0	13	138	17	0	0	0	192	80	30	0	3	2	19	80	3	0	1	0	0	146	136	0	0
75	3	3	0	0	0	2	0	0	0	0	0	0	1	170	422	12	24	2	203	407	0	0	0	9	385	968	2	0	0	470	409	30	3	4	2	55	89	1	3	1	112	0	18	13	0	0	0	74	91
76	1	1	1	0	1	3	1	0	0	0	0	2	2	106	144	25	49	2	399	361	7	59	30	25	82	217	29	11	4	84	381	68	25	11	2	288	537	38	12	3	430	3	164	163	34	40	5	262	726
77	16	12	19	8	2	3	4	2	29	20	12	0	0	55	9	14	21	3	0	0	1	11	0	5	0	0	7	11	4	0	1	7	0	0	0	0	0	5	3	0	0	0	0	4	8	0	0	0	0
78	0	0	0	0	0	0	1	0	46	26	18	2	0	2	8	23	29	2	0	8	1	16	57	3	2	0	4	19	0	0	0	2	41	15	0	0	0	0	1	8	0	4	0	0	0	12	9	0	3
79	0	0	0	1	2	0	0	0	1	2	0	0	15	1	2	2	9	151	1	0	0	0	16	649	0	0	2	36	238	0	0	0	14	30	123	0	1	1	0	27	2	0	0	0	0	0	22	1	0
80	14	27	22	17	732	550	361	0	113	223	141	0	1	89	26	18	41	2	42	17	0	0	0	0	9	15	14	0	2	118	133	17	0	0	8	144	205	111	0	1	164	0	16	57	30	1	0	29	33
81	0	1	0	0	0	1	0	0	0	0	0	0	1	46	98	4	11	0	38	80	0	0	0	2	90	256	9	3	6	267	443	69	1	2	0	347	511	39	1	1	243	0	78	132	22	0	2	63	335
82	0	2	0	0	21	72	950	861	3	1	5	75	122	0	0	30	47	46	1	0	0	3	0	19	0	0	0	6	3	0	1	0	0	1	0	0	1	0	1	0	0	1	0	0	0	0	0	0	0
83	50	69	76	40	9	30	457	346	51	54	55	178	488	1	2	24	59	54	0	0	0	13	70	39	0	0	1	25	33	0	0	2	32	53	38	0	0	0	0	33	1	4	0	0	2	6	14	3	0
84	28	36	28	13	173	68	76	46	24	19	60	54	64	75	46	14	40	23	51	138	55	112	73	19	19	32	35	28	7	7	47	33	28	39	30	52	74	12	25	13	55	4	16	42	11	16	11	25	45
85	0	0	1	0	0	0	1	0	0	1	0	0	0	65	82	8	40	2	128	56	37	17	5	0	21	53	27	0	0	39	242	43	5	0	1	132	137	15	22	4	75	1	53	15	10	17	0	72	168
86	0	0	1	4	0	1	1	0	0	1	0	1	0	50	158	54	89	14	133	250	6	179	220	25	59	166	18	114	23	125	104	4	146	143	35	159	116	31	50	49	200	32	24	72	26	123	152	14	41
87	0	1	0	0	2	1	2	0	3	0	0	0	0	1	1	1	0	0	0	4	0	24	0	17	0	0	19	1	0	0	0	0	1	0	1	0	0	0	0	0	2	0	1	0	0	0	0	1	5
88	0	0	0	1	0	0	0	0	55	44	39	2	3	59	72	269	473	10	1	14	45	282	108	9	1	0	164	33	6	36	37	10	16	24	9	2	14	10	103	2	3	73	0	3	3	40	4	0	3
89	0	0	0	2	0	1	1	1	1	2	0	0	1	26	52	64	136	10	16	32	45	102	107	37	2	8	127	22	8	14	12	26	88	37	0	3	16	16	50	3	6	69	0	90	13	28	3	1	2
90	0	6	0	0	0	2	2	0	0	0	0	0	0	92	166	9	12	0	311	418	0	0	5	17	142	404	13	0	2	135	175	25	0	4	0	222	223	35	6	1	238	13	118	131	69	0	1	179	232
91	1	1	0	0	0	2	1	0	0	0	1	3	2	0	8	0	1	0	48	33	0	0	1	3	13	40	5	0	0	92	180	7	0	0	6	319	356	16	0	0	314	0	200	181	36	0	1	203	1038
92	2	1	1	0	0	1	0	1	0	0	0	2	1	0	2	0	3	0	0	0	1	0	0	1	0	2	3	0	0	117	177	59	1	0	0	153	271	49	0	1	437	0	203	370	74	0	2	203	714
93	37	78	61	35	4	2	3	1	33	32	57	39	188	42	120	32	69	14	521	770	11	69	72	49	101	173	34	63	32	47	44	52	9	38	33	88	148	13	117	18	112	66	10	130	41	93	28	74	107
94	23	5	30	7	8	1	44	290	5	6	51	26	252	355	125	39	88	98	3	59	211	308	312	722	21	4	44	149	305	9	229	14	28	53	264	11	23	4	4	57	3	7	2	6	12	4	51	10	3
95	28	32	34	9	165	49	65	30	30	31	45	19	20	138	90	23	35	13	204	170	54	51	7	21	29	99	38	4	2	25	144	39	9	4	0	131	192	20	3	3	185	0	93	83	14	2	1	96	273
96	9	12	10	3	134	33	44	0	19	19	46	6	3	112	110	14	36	11	447	559	16	11	5	12	106	220	18	0	1	42	207	36	0	0	0	157	447	66	1	5	279	1	203	179	95	0	6	119	506
97	19	15	50	9	37	29	19	107	16	5	55	13	151	79	26	30	63	146	28	31	21	155	21	36	6	1	38	123	124	56	402	73	20	269	288	32	40	21	11	43	71	20	28	278	139	143	444	73	48
98	0	0	0	1	0	0	0	0	0	0	0	0	0	6	16	15	33	0	9	6	55	307	90	64	0	2	26	59	0	1	17	24	76	20	11	5	1	15	57	28	2	44	0	4	33	208	51	0	0
99	0	0	0	0	3	0	0	0	0	2	2	0	15	0	2	1	1	136	2	0	0	5	0	529	0	0	0	25	193	0	0	0	8	62	148	0	0	0	1	113	1	0	2	0	1	0	126	1	0
100	10	0	10	7	5	5	18	21	10	1	6	7	92	16	16	8	22	19	14	34	0	34	17	11	3	5	4	2	45	21	6	35	42	216	62	15	47	10	7	12	40	49	27	89	30	72	154	2	14
101	0	0	0	0	0	1	0	0	2	1	1	0	0	4	19	15	12	6	1	0	0	103	24	15	0	0	10	17	0	0	0	0	0	7	0	0	0	0	1	10	0	8	0	0	1	35	1	0	0
102	239	343	261	297	11	11	169	617	17	30	76	467	386	1	0	19	42	15	0	0	2	54	14	0	1	0	0	9	0	1	0	0	0	23	0	0	0	0	1	1	0	0	0	0	0	0	0	0	0
103	50	59	77	29	407	277	325	49	222	396	309	50	5	3	1	7	7	2	2	0	0	0	7	0	0	0	1	0	0	0	0	1	0	1	0	0	0	0	0	0	0	1	0	0	0	0	0	0	0
104	37	43	48	19	46	44	52	78	58	47	48	434	23	14	24	17	43	0	0	0	0	22	4	0	1	1	30	0	0	0	1	6	3	0	1	1	0	0	0	0	0	0	0	0	0	0	0	0	0
105	111	132	164	31	71	46	136	267	55	73	122	63	56	4	19	20	34	9	7	27	2	23	11	22	16	27	15	7	0	12	39	33	4	2	6	36	65	8	0	0	70	5	23	5	8	0	0	20	29
106	0	0	1	1	2	3	1	10	5	5	23	4	3	1	12	11	8	28	1	4	10	1	14	26	1	3	10	15	17	22	37	20	16	110	83	28	65	23	3	25	29	5	11	152	34	39	224	21	40
107	2	1	4	1	0	0	2	1	2	0	10	0	3	0	2	0	0	1	2	2	1	1	3	5	1	2	70	30	5	2	310	0	0	1	1	0	0	0	1	3	3	1	14	3	14	0	7	10	4
108	0	0	0	0	0	0	4	10	0	0	0	0	0	4	5	3	3	6	0	4	0	2	0	9	0	0	0	0	1	5	3	0	35	19	1	0	8	3	7	3	11	19	11	9	6	25	3	0	17
109	50	10	54	52	23	82	168	17	47	37	45	113	132	6	53	71	151	64	12	44	18	60	38	255	9	19	5	105	131	54	17	76	73	124	391	27	88	25	8	118	127	1	7	425	20	2	141	97	20
110	117	110	157	68	30	42	320	232	3	15	40	191	81	8	2	12	15	2	0	0	0	1	0	0	0	0	0	0	0	0	0	0	0	0	1	0	1	0	0	0	0	0	0	0	0	0	0	0	0
111	0	3	0	0	0	1	0	2	0	0	0	0	0	69	49	12	18	4	10	29	20	37	0	1	0	1	26	0	0	0	1	12	2	0	0	0	0	1	0	0	0	0	0	0	2	0	0	0	6
112	58	70	84	30	176	101	77	39	117	121	98	34	29	23	0	16	37	10	0	0	1	0	0	0	0	0	0	0	0	0	0	0	0	1	0	1	0	0	0	0	0	0	0	0	0	0	0	0	1
113	0	0	2	0	3	0	1	5	1	1	8	1	1	0	3	4	7	20	0	3	7	0	1	11	1	6	6	7	11	15	16	21	9	82	56	6	18	5	1	12	21	5	8	98	23	33	120	8	19
114	148	149	303	141	82	41	65	0	18	54	69	24	7	38	1	9	13	3	2	0	1	0	0	1	1	0	0	0	0	1	0	0	0	3	0	0	1	0	0	1	1	0	0	0	0	0	0	1	2
115	54	38	59	36	2	9	151	53	148	199	169	258	366	12	4	78	105	128	2	1	34	397	241	269	3	2	103	93	50	1	2	2	13	78	53	5	0	1	26	51	1	14	1	53	16	13	19	2	0
116	0	0	1	0	0	0	0	0	5	1	0	0	0	0	3	25	46	1	0	5	11	235	226	10	0	0	1	281	0	0	2	9	631	102	11	0	0	1	89	19	0	10	1	0	2	207	36	0	0
117	0	0	2	0	1	3	0	0	0	0	0	2	2	7	59	17	43	37	129	117	1	26	60	52	11	34	65	54	25	361	323	47	95	64	26	545	635	6	1	49	77	0	68	106	9	20	108	1	53
118	0	0	0	0	4	2	0	0	0	2	0	0	0	0	0	0	7	91	0	0	0	0	1	498	0	0	0	21	196	2	1	0	21	712	183	0	1	4	2	394	0	1	0	1	1	42	975	0	0
119	4	5	13	2	123	50	41	3	7	0	1	18	4	15	2	61	131	70	2	21	2	55	61	122	0	0	0	0	3	0	0	0	0	0	1	0	0	0	0	0	0	0	0	0	0	0	0	0	0
120	17	12	17	12	21	3	1	3	24	47	73	55	3	22	46	27	59	2	1	10	15	48	0	1	0	1	7	0	0	7	9	5	26	0	0	4	2	5	0	0	3	0	0	1	4	0	0	0	0
121	0	0	4	0	0	0	0	0	0	0	1	0	0	1	0	0	1	1	58	133	165	4	16	1017	0	115	1420	748	115	2	15	3	8	0	1	0	0	1	0	0	3	0	2	0	0	0	0	5	0
122	0	0	0	0	0	0	1	0	1	2	0	0	0	4	1	15	30	10	0	0	0	48	38	32	1	0	19	19	6	0	0	6	57	26	1	1	1	4	25	5	0	10	0	3	3	80	8	1	0
123	179	202	251	159	340	257	249	14	67	127	111	37	7	27	2	13	10	2	0	0	0	3	2	0	2	0	1	0	0	1	0	0	0	0	0	0	0	0	0	0	0	0	0	2	0	0	0	0	0
124	0	0	2	0	0	0	0	2	0	0	0	0	1	4	23	6	14	20	0	27	61	103	66	67	3	0	156	7	20	0	4	10	9	11	3	2	2	21	21	14	0	0	1	18	51	3	10	1	0
125	28	30	43	7	0	4	21	35	0	2	10	141	157	0	2	29	50	70	0	0	1	101	67	315	0	0	8	140	66	0	0	1	89	94	50	0	0	0	0	68	0	7	0	0	1	70	83	1	0
126	0	1	0	0	0	0	0	0	0	0	0	2	0	239	36	9	22	11	64	102	0	0	0	3	26	61	0	0	0	5	22	6	0	0	0	2	0	4	0	0	17	1	45	73	2	0	1	84	261
127	0	3	0	0	0	0	0	1	0	0	0	1	4	32	134	7	25	1	149	199	7	11	0	3	102	291	4	1	2	82	199	90	4	4	7	353	447	57	12	3	373	22	122	293	84	15	5	79	326
128	1	2	1	0	0	0	0	2	0	0	0	0	0	40	126	11	16	4	303	245	122	68	14	6	150	323	92	11	0	19	82	83	5	1	1	24	20	12	2	4	2	26	4	1	53	5	7	33	48
129	1	0	1	1	0	1	0	8	0	0	10	2	11	0	3	0	1	0	8	7	3	10	12	14	3	1	4	2	111	0	0	0	10	12	33	1	6	0	1	10	7	4	4	0	23	18	22	45	5
130	0	0	1	0	0	0	4	8	0	0	7	0	0	2	3	0	0	1	12	18	8	32	30	37	5	0	2	30	114	0	1	0	5	10	10	29	2	5	0	19	3	0	4	0	6	3	37	37	0
131	120	217	161	71	535	149	460	651	66	34	53	167	108	18	28	18	42	15	28	4	2	13	3	3	5	29	6	2	0	0	0	1	0	0	0	3	0	0	1	0	0	0	0	7	3	0	0	0	4
132	11	26	18	10	29	19	79	91	11	6	22	76	35	24	72	55	111	26	23	60	42	121	36	19	6	14	66	37	7	13	17	8	27	35	16	3	13	8	28	9	13	9	15	91	28	29	27	27	84
133	0	1	0	20	0	3	0	0	4	0	0	15	2677	0	0	0	18	0	0	0	4	0	0	0	0	0	0	0	0	65	0	35	0	1	0	71	126	0	0	1	140	0	0	0	0	101	0	0	0
134	0	0	0	0	0	0	1	0	0	0	3	3	2	1	0	0	0	2	0	2	0	2	2	3	0	0	0	11	6	0	0	2	0	0	9	3	1	0	0	10	7	4	0	0	2	3	37	8	2
135	112	118	181	102	267	240	266	52	116	176	345	12	3	8	5	19	36	5	0	0	10	12	0	15	0	0	0	0	0	0	0	0	0	0	0	0	0	0	0	0	2	0	0	0	0	0	0	0	0
136	0	0	0	0	0	0	0	0	12	15	31	1	0	2	2	0	0	0	0	0	0	4	0	0	0	1	2	0	0	0	0	0	0	0	0	0	0	0	0	0	0	0	0	1	0	0	0	0	3
137	2	0	3	1	1	6	31	29	1	0	0	3	1	6	13	21	53	49	0	6	0	40	70	112	0	4	23	36	63	0	0	0	115	236	69	1	0	5	39	93	0	63	2	56	42	165	132	5	26
138	0	0	0	0	0	0	1	0	0	0	0	0	1	36	2	66	139	105	1	16	0	8	0	73	1	2	0	9	12	0	2	1	2	0	0	0	0	0	0	1	0	0	0	0	0	0	0	0	0
139	0	0	0	0	0	0	0	0	47	47	17	0	0	135	58	18	26	0	1	0	0	2	0	0	2	0	0	0	0	1	1	0	1	0	0	0	0	0	1	0	0	0	0	0	0	0	0	1	7
140	0	0	0	0	0	0	4	42	93	71	175	992	2584	1	2	14	26	3	0	0	0	22	0	0	0	2	10	0	0	1	2	0	0	1	0	0	1	0	0	0	0	0	0	0	0	0	1	0	0
141	0	0	0	0	0	0	0	1	0	0	1	1	16	0	0	0	2	46	0	0	0	0	1	34	0	0	0	5	13	0	0	0	0	5	56	0	0	0	0	26	0	0	1	0	0	0	11	1	0
142	1	1	0	0	0	0	0	0	2	2	0	0	0	15	14	12	23	3	7	0	3	32	12	11	1	5	7	5	4	0	1	0	2	2	0	0	0	0	0	0	0	0	0	0	0	0	0	0	1
143	0	0	2	1	0	0	1	0	0	0	0	0	2	0	0	11	17	6	0	0	1	178	182	52	0	0	4	90	5	0	1	1	42	40	2	0	0	0	7	46	8	52	0	0	0	249	35	0	0
144	4	2	1	0	0	0	0	0	0	1	0	0	0	192	323	15	15	3	200	388	0	0	14	13	268	710	5	0	2	75	58	23	1	2	0	19	50	48	0	0	20	1	8	30	11	0	0	183	304
145	0	0	0	0	0	1	0	0	0	0	0	1	0	0	1	0	0	0	9	6	0	0	0	0	0	0	5	0	0	704	156	256	80	1	0	218	255	13	0	2	211	0	47	39	0	0	2	1	0
146	1	1	3	1	0	1	0	0	4	1	0	0	0	0	0	1	0	0	0	0	0	1	0	0	1	0	0	0	0	41	0	0	0	0	1	38	0	0	0	0	0	0	0	0	0	0	7	1	0
147	0	0	0	0	0	0	0	0	1	1	1	0	2	7	25	13	42	25	17	36	10	73	22	92	3	12	6	40	30	0	1	17	36	56	60	0	2	4	25	109	1	16	1	7	4	70	168	0	0
148	0	1	0	0	0	0	0	0	1	0	0	0	0	433	567	38	76	7	279	598	36	41	1	16	135	388	5	2	8	39	47	36	0	0	0	0	5	19	1	0	11	0	5	161	102	0	0	16	24
149	20	30	50	8	180	76	84	17	44	30	35	15	5	52	25	13	28	3	67	52	4	17	0	8	15	41	19	2	5	19	65	14	2	1	0	82	164	9	3	0	120	2	40	32	11	2	0	27	104
150	0	0	0	0	0	0	1	0	2	0	0	2	0	82	69	32	50	2	3	9	0	3	1	4	2	3	9	1	0	0	4	3	19	4	0	0	0	0	0	5	0	9	1	7	2	4	1	0	0
151	0	0	0	0	1	0	0	0	1	0	0	0	0	0	0	0	0	73	0	0	0	0	27	205	0	0	0	52	133	0	0	0	15	293	101	0	0	1	0	368	0	0	0	0	0	7	577	1	0
152	2	0	0	0	0	2	1	1	0	0	1	2	0	46	35	1	2	0	77	126	0	0	1	5	37	76	29	0	0	25	19	13	0	0	1	59	95	16	0	1	39	0	198	819	29	0	2	388	966
153	0	0	2	0	1	0	0	0	156	77	1	0	0	13	20	102	123	15	0	17	112	205	317	1	1	5	748	13	1	0	10	0	0	11	10	0	0	0	1	9	0	1	0	0	10	20	2	0	0
154	1	4	7	1	5	5	32	48	6	2	85	12	29	6	2	4	13	8	89	65	102	22	82	42	0	5	34	29	72	0	6	20	13	32	79	38	15	1	0	8	10	79	1	45	21	27	39	46	8
155	25	32	60	37	0	0	25	25	0	4	0	43	13	23	13	52	41	56	2	0	1	1	1	10	0	0	0	1	0	1	0	0	0	0	0	0	0	0	0	0	0	0	0	0	0	0	0	0	5
156	153	189	176	151	25	70	437	1595	2	0	8	14	31	2	3	14	48	21	1	0	0	1	0	0	0	0	0	0	0	0	1	0	0	1	1	0	0	0	0	0	0	0	0	0	0	0	0	0	0
157	27	12	29	6	18	3	19	27	15	8	38	1	3	8	8	2	17	1	0	7	0	2	1	0	1	2	8	5	0	1	0	0	0	0	0	0	0	0	1	1	0	0	0	1	10	0	0	0	1
158	0	0	0	1	0	0	4	3	3	0	0	0	3	0	1	2	6	94	0	1	0	12	8	213	0	0	0	51	103	0	0	0	5	5	38	0	0	0	10	4	3	0	0	0	4	169	0	9	0
159	0	0	0	0	0	0	0	0	1	0	0	1	0	0	2	1	8	1	67	158	81	19	24	77	13	11	8	15	5	68	52	47	47	39	16	106	102	12	11	8	45	4	22	193	55	27	31	21	35
160	0	0	0	2	2	0	0	0	1	2	1	0	0	1	2	34	66	7	0	14	4	203	207	3	1	0	0	519	0	0	0	9	635	350	8	0	3	5	73	59	9	21	0	0	12	463	126	0	0
161	0	1	0	0	0	3	6	3	5	2	3	21	0	33	14	59	79	61	0	1	0	5	0	56	1	1	5	11	0	0	0	0	0	0	0	0	0	0	0	0	0	0	0	0	0	0	0	0	0
162	0	0	0	0	0	0	0	0	0	0	0	9	35	9	38	11	24	39	50	82	6	20	26	52	8	27	40	6	15	31	35	18	5	12	28	15	52	2	105	7	32	25	5	32	5	51	18	14	91
163	0	1	0	0	0	0	0	0	0	1	0	1	0	0	0	0	0	1	0	0	0	1	1	0	0	3	5	3	10	7	6	7	17	90	54	0	2	3	3	7	0	24	6	8	11	6	175	27	21
164	0	3	0	2	271	123	164	6	15	0	9	2	1	22	3	74	176	120	1	11	1	57	111	253	3	7	42	81	33	3	5	7	14	8	0	0	2	2	0	0	0	2	0	0	1	7	1	0	0
165	348	501	373	378	17	10	165	612	1	0	6	285	328	0	0	15	21	5	0	0	1	0	0	11	1	0	0	6	5	0	0	1	0	1	4	0	1	0	0	0	0	0	0	3	0	0	0	0	1
166	2	0	2	1	0	4	0	1	1	2	0	1	1	21	0	0	0	1	0	8	0	0	0	19	7	2	3	0	15	6	15	0	13	15	19	1	65	1	0	53	88	0	0	0	9	12	203	0	58
167	4	4	18	1	0	0	11	205	0	1	34	24	151	1	17	4	27	70	0	28	22	40	52	105	5	0	9	35	81	5	4	7	5	16	166	7	24	0	3	28	12	13	2	5	7	14	67	15	3
168	0	0	0	0	0	0	1	0	0	0	0	0	0	2	13	3	7	4	6	14	6	7	27	52	9	23	24	9	10	22	26	14	1	34	1	9	6	0	3	8	2	3	2	11	8	74	17	0	2
169	5	8	13	2	5	2	63	164	6	4	36	5	28	12	32	2	3	31	45	55	0	26	31	172	7	3	10	23	41	13	28	4	41	61	56	22	35	8	5	52	15	6	17	14	29	37	76	99	33
170	7	16	8	16	5	7	107	239	4	0	14	221	260	1	1	15	41	38	0	1	0	7	47	129	0	0	0	29	34	0	0	1	1	10	21	0	0	0	0	2	0	0	0	0	0	0	0	1	0
171	1	0	1	0	0	1	0	0	0	2	0	0	0	1	0	0	4	5	0	0	0	3	0	42	0	0	4	0	6	0	0	1	7	0	0	1	3	0	0	12	0	0	4	0	0	4	64	22	3
172	2	4	2	3	1	3	28	65	4	2	50	8	35	3	15	4	8	5	20	42	28	28	98	136	6	3	35	83	151	15	9	15	11	76	78	43	12	8	5	43	4	13	16	40	27	25	74	67	48
173	0	0	2	1	0	0	1	0	0	0	0	1	0	31	48	2	6	0	44	118	10	29	2	2	6	21	234	1	0	20	30	18	2	1	0	22	31	19	23	1	124	19	9	168	37	35	0	7	41
174	41	57	75	13	28	19	40	32	101	42	51	29	8	13	37	21	54	4	6	19	2	64	19	1	3	18	102	10	1	2	8	24	76	13	0	6	8	15	67	5	7	30	0	11	42	32	2	0	1
175	156	236	349	191	25	41	167	426	18	7	9	24	75	14	33	48	69	20	3	9	0	13	0	1	8	14	46	15	4	1	4	1	1	1	20	2	2	2	11	3	5	10	6	28	7	1	0	0	17
176	0	0	0	0	0	0	0	1	5	2	0	0	1	9	60	11	11	1	41	102	0	29	13	4	30	93	20	3	1	70	137	36	1	2	6	116	83	11	3	3	78	11	17	77	10	2	0	15	110
177	2	0	2	1	2	6	46	11	3	23	6	1	9	9	0	0	3	3	19	39	32	41	196	530	1	0	1	68	42	1506	20	0	1	62	203	2	0	0	3	11	7	10	4	145	41	0	17	26	609
178	464	455	595	543	447	287	252	10	69	25	18	3	5	0	1	8	4	3	0	6	0	0	0	0	0	0	0	0	1	0	1	0	0	0	0	0	0	0	0	1	0	0	0	0	0	0	0	0	0
179	0	0	0	0	2	0	0	0	0	2	0	1	3	1	1	1	2	38	1	0	0	0	1	152	0	0	0	10	103	0	0	0	7	70	103	0	0	1	1	246	0	0	0	0	0	0	311	0	0
180	5	9	13	4	1	1	1	0	4	12	18	3	0	201	30	26	47	1	5	15	6	11	0	0	4	12	12	0	0	1	0	1	0	0	0	5	0	0	0	0	0	0	0	1	2	0	0	0	1
181	3	2	1	0	0	1	0	7	11	9	20	16	34	51	70	11	20	2	191	193	29	19	0	3	37	140	21	0	0	34	178	38	3	3	9	187	276	16	10	4	252	7	93	79	33	18	1	75	268
182	6	5	10	8	2	8	207	309	7	7	19	828	2310	0	1	42	69	110	0	0	1	53	74	270	0	1	43	75	43	0	1	1	9	85	13	2	4	1	1	32	0	1	0	0	0	9	54	0	0
183	0	0	1	0	0	0	0	0	0	0	0	0	0	56	61	5	11	2	10	55	0	18	0	0	15	42	62	2	0	0	1	17	6	1	0	0	0	0	1	0	0	0	0	0	0	2	0	0	4
184	10	6	5	2	100	17	23	9	27	23	73	5	11	16	15	2	5	0	26	25	4	6	0	5	7	17	20	0	2	5	12	17	1	0	0	18	22	6	0	0	33	0	5	26	14	0	0	37	34
185	0	0	0	0	0	0	0	0	1	1	0	0	0	0	0	2	2	0	0	0	0	0	0	0	0	0	0	0	0	0	0	0	0	1	0	0	0	0	0	0	0	1	0	1	0	0	0	0	0
186	14	4	14	3	2	2	88	332	2	2	50	50	330	0	22	11	27	158	0	10	0	25	63	35	3	0	9	20	17	0	0	4	5	3	120	0	5	0	0	12	2	0	1	9	4	4	67	22	2
187	0	0	0	0	2	0	2	10	0	0	0	0	0	0	0	13	22	46	2	1	0	9	0	80	0	0	0	14	92	0	0	0	46	52	95	0	0	0	1	45	0	0	0	0	1	49	25	1	0
188	0	0	0	0	1	0	0	0	1	2	5	1	0	0	0	1	0	0	8	0	0	0	0	0	0	0	0	0	0	1	1	4	0	0	0	0	0	0	0	0	0	0	0	0	0	0	0	0	1
189	0	0	0	1	1	0	0	0	0	1	0	0	0	0	1	3	0	35	0	0	0	1	0	76	0	0	0	9	38	0	0	0	18	19	10	0	0	0	0	21	0	0	0	0	0	9	22	0	0
190	0	0	0	0	0	0	2	0	2	0	2	0	0	21	20	3	12	2	234	184	4	15	9	12	27	73	9	4	0	28	149	34	6	3	1	147	261	8	3	4	242	0	81	116	42	10	9	124	306
191	21	27	24	18	2	0	74	253	0	1	1	32	62	5	0	11	32	5	0	0	9	15	46	0	0	0	6	6	0	0	0	0	6	5	2	0	0	0	1	3	0	0	0	0	0	3	6	1	0
192	0	0	0	1	0	0	0	0	1	0	0	0	0	1	1	1	18	14	0	0	0	32	19	35	0	2	7	31	0	0	0	3	67	10	13	0	0	1	10	5	2	8	0	0	0	40	5	0	0
193	0	0	0	0	0	1	0	0	1	1	0	0	1	69	123	11	27	0	1	0	0	5	0	0	1	0	11	0	0	6	10	8	0	0	0	5	1	0	2	1	1	1	48	82	7	0	0	34	63
194	0	0	0	0	0	0	0	0	1	0	0	0	0	1	0	13	27	155	1	1	0	15	31	369	0	0	0	58	109	0	0	0	13	47	94	0	0	0	0	64	1	0	0	0	0	0	34	2	0
195	0	0	0	0	0	2	0	0	0	0	0	0	0	1	0	12	14	27	0	0	0	8	40	173	0	0	0	44	12	1	0	0	5	72	4	0	0	2	3	46	0	2	0	0	0	263	21	0	0
196	0	0	0	0	0	0	0	0	0	0	1	3	2	22	27	1	8	2	193	168	1	0	0	4	46	112	14	0	0	27	114	56	0	0	0	143	294	76	2	1	180	0	198	225	88	1	0	181	347
197	0	0	0	0	0	0	0	0	0	0	0	2	0	17	5	7	10	8	0	0	0	4	0	0	0	0	0	0	0	0	0	0	0	0	0	0	0	0	0	0	0	0	0	0	0	0	0	0	0
198	0	0	0	1	1	0	0	0	1	0	0	0	0	2	8	54	115	25	0	0	6	61	15	62	0	0	16	24	5	0	0	4	146	41	5	0	0	3	32	23	0	76	0	0	9	134	32	0	0
199	0	1	0	0	0	0	0	0	0	0	1	0	1	0	0	2	4	5	0	0	0	4	9	1	0	0	1	7	0	1	0	0	0	0	1	0	0	0	0	0	0	0	0	0	0	1	0	0	0
200	20	24	28	31	0	3	14	31	1	1	8	59	110	11	28	18	30	7	2	16	1	41	13	4	23	64	12	9	3	15	17	3	8	2	0	45	44	14	1	0	64	0	39	185	21	5	0	60	333
201	5	3	7	3	88	42	48	20	57	65	99	7	4	40	44	10	34	3	5	51	15	2	0	1	41	60	52	0	0	24	126	30	24	2	1	63	79	33	14	2	114	10	82	110	97	21	1	122	181
202	0	0	0	0	1	0	0	0	0	0	0	0	2	0	1	0	1	110	0	0	0	0	0	414	0	0	0	14	163	0	0	0	5	11	52	0	0	1	0	36	0	0	1	0	0	0	17	0	0
203	9	9	18	12	4	1	19	8	131	134	116	27	10	39	63	91	123	19	1	20	20	135	110	18	0	3	62	25	0	0	2	2	17	48	9	0	1	1	6	17	0	30	1	0	15	48	49	0	6
204	0	1	1	3	2	1	27	121	1	0	0	3	29	3	7	25	36	36	15	0	5	16	10	224	4	17	8	27	88	6	10	7	11	125	16	1	45	21	20	77	23	25	20	67	23	17	13	15	28
205	0	0	0	0	0	0	0	0	1	2	3	0	0	6	8	5	4	1	0	2	13	30	20	13	1	4	17	10	2	0	2	5	3	4	2	0	0	1	3	3	0	10	0	0	7	15	3	13	2
206	1	0	0	1	0	0	0	0	0	0	0	0	1	13	14	3	6	1	11	25	0	2	0	1	2	7	6	6	5	20	63	13	4	7	0	53	76	14	0	1	81	0	33	42	13	0	1	8	34
207	70	147	112	85	11	5	12	2	18	2	0	2	0	5	13	5	7	6	10	35	0	9	43	11	6	16	26	33	2	12	13	7	110	17	0	19	26	12	10	5	12	18	7	14	6	8	12	15	47
208	0	0	0	0	0	1	1	0	15	5	3	0	0	9	31	6	2	0	20	26	0	25	33	4	3	6	7	4	0	28	65	10	6	1	0	100	106	31	46	1	90	46	26	73	35	7	0	46	99
209	2	0	2	1	1	0	30	7	0	11	2	0	20	24	4	4	8	13	32	8	7	9	17	134	9	3	6	41	61	44	16	8	6	107	64	33	20	2	5	14	14	44	17	119	34	39	40	20	77
210	0	1	0	0	0	0	1	0	0	0	0	1	0	31	37	3	11	1	75	73	9	7	13	5	12	61	4	0	2	28	147	42	0	0	1	115	235	29	1	1	193	0	93	60	13	0	0	82	106
211	112	166	178	93	22	39	760	1172	1	0	2	35	140	0	0	19	67	35	0	2	1	0	0	0	0	0	1	0	1	0	0	1	0	0	0	0	0	0	0	0	0	0	0	0	0	0	0	0	0
212	1	0	0	0	0	0	0	1	3	6	10	0	0	111	208	8	28	0	193	152	75	22	5	1	40	112	87	0	0	17	26	50	0	0	2	33	47	42	1	0	86	0	73	60	49	0	2	91	225
213	0	0	0	0	0	0	0	0	0	0	0	1	4	0	0	1	9	19	0	0	0	1	32	121	0	0	0	23	15	0	0	0	1	12	16	0	0	0	0	18	0	0	0	0	1	4	30	0	0
214	0	0	0	0	0	0	0	0	0	0	0	0	0	0	0	9	8	36	0	0	0	6	38	74	0	0	0	14	30	0	0	0	6	53	42	0	0	0	4	48	0	0	0	0	0	54	92	1	0
215	268	262	437	232	7	0	9	11	1	0	11	2	7	12	6	17	28	33	0	13	1	8	42	11	0	1	7	9	12	10	4	4	27	18	22	7	6	6	1	6	3	1	1	25	9	0	0	16	4
216	0	1	0	0	0	0	0	0	0	0	0	1	0	0	1	1	1	0	0	17	11	0	0	0	4	9	0	0	0	50	71	12	0	0	1	232	190	19	0	3	265	0	124	666	167	0	6	19	54
217	1	10	11	8	17	6	22	97	5	1	9	72	161	5	1	26	51	44	5	0	0	2	26	53	1	2	16	4	5	5	3	3	2	6	25	0	0	0	1	10	71	5	0	7	0	2	5	0	0
218	9	8	10	0	0	1	1	0	83	34	24	0	0	17	40	7	16	2	8	5	0	18	11	0	11	53	21	1	0	0	1	5	4	6	0	1	0	1	3	1	0	0	0	0	0	2	0	0	0
219	0	0	0	0	0	0	0	0	0	0	0	0	0	0	0	6	9	38	0	1	0	4	5	87	0	0	0	21	33	0	0	0	8	92	132	0	0	0	1	73	0	0	0	0	0	12	76	1	0
220	5	8	13	5	107	76	152	52	5	1	0	61	16	33	10	13	25	24	0	0	1	11	19	24	2	2	22	2	0	0	1	0	0	0	0	0	0	0	0	0	0	0	0	0	0	0	0	0	0
221	0	0	0	1	0	0	0	1	21	8	16	1	3	1	0	2	0	1	0	1	0	0	0	0	0	0	0	0	0	0	0	2	55	0	0	0	0	1	91	1	7	57	1	1	0	45	0	0	0
222	0	1	0	0	0	1	2	0	1	2	4	0	0	9	16	4	2	0	66	59	0	1	1	0	29	49	8	0	0	24	87	12	0	1	0	129	247	9	0	1	269	0	116	147	28	4	2	44	255
223	0	0	1	0	0	0	1	0	2	1	0	0	92	0	0	19	28	17	1	0	1	18	7	125	0	0	2	12	0	0	1	0	1	22	0	0	2	2	0	10	0	7	0	0	0	1	22	1	0
224	0	0	1	0	0	0	0	0	3	0	14	0	1	39	44	8	15	1	99	48	25	7	0	5	6	27	13	0	0	0	11	25	0	0	4	0	0	3	0	0	0	13	0	0	5	8	0	0	5
225	6	4	9	1	21	11	23	0	7	8	24	10	2	39	28	11	15	0	72	43	6	0	0	1	8	15	0	0	0	66	343	22	0	0	1	77	109	4	0	0	74	0	40	14	9	0	0	10	21
226	18	15	39	20	1	14	303	259	0	1	2	164	270	1	1	3	2	3	0	0	0	0	0	7	0	0	0	0	10	0	0	14	114	0	11	0	6	48	5	0	0	1	1	11	17	0	0	0	0
227	38	67	41	47	43	42	224	60	22	10	14	32	26	4	11	18	39	11	18	22	1	22	26	9	2	3	5	31	3	9	12	2	18	25	15	0	3	2	9	3	4	11	0	0	2	39	3	14	32
228	0	0	0	0	0	0	0	0	0	0	0	0	0	0	0	7	16	8	0	0	0	11	41	21	0	0	0	10	9	0	0	0	28	15	5	0	0	0	3	3	0	2	0	0	0	9	9	0	0
229	0	0	0	1	0	0	0	0	0	0	0	0	0	3	5	5	16	1	0	0	0	32	28	31	0	0	0	9	7	0	0	0	24	11	0	0	0	0	8	5	0	5	0	0	0	26	17	0	1
230	0	0	0	0	1	0	0	0	0	0	0	0	0	1	6	8	9	10	1	0	14	88	65	66	0	0	8	47	21	0	1	2	13	17	0	0	0	0	4	15	0	0	0	0	0	0	19	0	0
231	3	7	14	4	10	2	12	16	6	5	7	12	24	8	13	7	7	15	16	15	4	25	16	34	8	18	11	10	9	8	24	18	21	16	17	18	50	18	12	25	40	8	16	31	11	11	42	17	59
232	0	0	0	0	0	0	1	0	0	0	0	0	0	13	6	5	7	1	33	37	0	1	1	6	6	18	0	0	0	26	115	27	0	1	0	98	153	10	2	1	148	0	88	62	6	8	2	79	274
233	4	12	10	5	3	0	5	5	4	7	3	0	0	5	12	1	8	0	0	0	0	5	0	1	7	13	14	0	0	2	4	3	2	0	0	3	2	0	0	1	3	0	0	3	7	0	0	0	5
234	2	1	1	0	0	0	2	0	5	9	1	2	0	85	109	4	3	1	174	208	68	11	5	8	121	253	169	1	0	6	14	35	1	1	0	6	12	43	5	3	7	0	3	13	22	0	0	10	27
235	163	211	359	58	27	17	29	16	13	35	66	0	1	20	1	6	7	1	0	0	0	1	0	0	0	0	0	0	0	0	0	0	0	0	0	0	0	0	0	1	0	0	0	0	0	0	0	0	1
236	0	0	0	0	0	2	0	0	1	3	0	0	0	80	31	2	3	2	1	0	0	0	0	0	1	0	0	0	0	0	1	0	0	0	0	0	0	0	1	0	0	0	0	1	0	0	0	0	1
[truncated: 90 more columns]

## Sheet: Abundances_Classification_SP
OTU	296_20	296_40	296_60	296_100	297_20	297_40	297_60	297_100	298_20	298_40	298_60	298_100	298_200	300_20	300_40	300_60	300_100	300_200	302_20	302_40	302_60	302_75	302_100	302_200	304_20	304_40	304_70	304_100	304_200	306_20	306_40	306_60	306_100	306_150	306_200	307_20	307_40	307_60	307_100	307_200	308_20	308_120	310_20	310_40	310_60	310_100	310_200	311_20	311_40
1	0	5	12	9	85	28	57	9	180	95	48	22	0	60	429	308	118	437	107	354	1125	992	953	943	8	18	867	581	18	19	24	93	1164	834	81	9	0	131	1415	104	27	1033	16	15	28	29	65	0	0
2	0	0	0	0	0	0	0	0	96	62	7	0	0	0	4	224	473	371	967	1479	162	106	55	65	491	406	14	279	0	450	469	552	33	0	8	224	234	713	35	0	222	24	101	220	276	196	0	346	141
3	0	0	0	0	0	0	0	0	0	0	0	0	0	0	0	628	718	581	714	3339	19	0	0	68	490	430	0	0	0	12	58	176	0	0	0	0	14	39	0	0	0	0	10	49	15	48	0	0	0
4	27	36	70	81	254	45	78	0	372	285	154	131	0	5	69	47	11	117	0	0	68	125	101	54	0	0	82	9	13	0	7	17	279	44	14	0	0	10	57	0	0	70	0	0	8	0	0	0	0
5	0	0	0	0	0	0	0	0	17	20	7	0	7	0	4	90	98	97	542	700	147	42	24	14	189	166	11	103	0	197	137	212	0	0	0	115	140	210	8	0	201	0	53	132	168	147	0	277	63
6	20	22	15	13	29	8	20	0	136	79	19	12	0	0	6	69	193	177	368	683	102	106	14	16	28	48	0	76	0	0	0	48	0	0	0	0	0	30	0	0	0	8	0	7	24	7	0	0	0
7	0	0	0	0	9	0	0	0	0	8	0	0	0	0	44	31	14	80	8	81	198	173	121	82	7	0	33	25	0	55	13	66	507	110	0	0	0	20	289	6	11	230	0	38	20	38	0	0	0
8	0	0	0	0	35	0	0	0	29	11	0	0	0	0	0	0	64	196	146	216	44	0	0	0	67	95	9	10	0	100	89	112	0	0	0	88	105	169	0	0	93	0	26	101	42	80	0	85	36
9	0	0	0	0	0	0	0	0	4	0	0	0	0	0	18	123	56	117	223	317	296	98	0	10	40	33	0	185	0	29	23	157	16	0	0	0	0	88	127	0	0	53	0	0	24	0	0	0	0
10	0	0	0	0	0	0	0	0	0	0	0	0	0	0	13	0	0	0	0	0	37	203	322	295	0	0	84	0	0	0	0	9	181	82	7	0	0	26	164	11	6	353	0	0	0	0	0	0	0
11	0	0	0	0	0	0	0	0	0	0	0	0	0	0	4	26	30	32	174	562	0	0	0	9	92	97	0	0	0	127	108	43	0	0	0	50	32	34	0	0	48	0	112	193	39	141	0	101	35
12	0	0	0	0	0	0	0	0	0	0	0	0	0	0	82	0	0	7	0	0	39	108	251	187	0	0	285	0	0	0	15	26	569	277	32	0	0	0	0	6	0	21	0	0	0	0	18	0	0
13	0	0	0	0	0	0	0	0	0	0	0	0	0	0	0	11	108	54	213	320	15	7	8	9	126	125	0	22	0	54	58	143	0	0	0	58	74	180	0	0	37	0	42	51	105	55	0	85	46
14	53	43	45	33	360	14	21	0	73	39	26	0	0	0	8	14	55	37	85	113	95	33	78	65	22	27	117	29	12	31	32	49	17	56	13	19	13	101	0	15	6	12	5	23	35	23	14	32	16
15	0	0	0	0	0	0	0	0	0	0	0	0	0	0	0	22	123	23	129	225	112	19	0	0	22	25	0	73	0	274	162	159	0	0	0	46	75	79	0	0	50	0	0	67	62	49	0	0	0
16	0	0	0	0	0	0	0	0	6	5	0	0	0	0	0	35	43	34	177	92	0	0	0	0	75	51	0	17	0	80	53	110	0	0	0	62	96	116	0	0	54	0	11	55	106	58	0	122	24
17	0	0	0	0	0	0	0	0	6	0	0	0	0	0	14	50	29	48	88	186	638	140	21	31	18	28	8	343	0	147	126	88	52	25	0	37	27	60	68	0	38	56	28	124	72	105	0	60	17
18	8	10	0	0	40	9	0	0	38	15	4	0	0	0	0	7	8	131	10	44	100	137	11	16	0	0	0	118	0	22	22	32	11	0	0	8	0	36	13	0	13	0	0	46	32	34	0	30	8
[truncated: 89 more columns]

## Sheet: Abundances_Classification_LP
OTU	296_20	296_40	296_60	296_100	297_20	297_40	297_60	297_100	298_20	298_40	298_60	298_100	298_200	300_20	300_40	300_60	300_100	300_200	302_20	302_40	302_60	302_75	302_100	302_200	304_20	304_40	304_70	304_100	304_200	306_20	306_40	306_60	306_100	306_150	306_200	307_20	307_40	307_60	307_100	307_200	308_20	308_120	310_20	310_40	310_60	310_100	310_200	311_20	311_40
1	757	675	1217	607	1412	844	476	22	1985	1221	1512	1127	215	242	18	260	471	52	3	2	45	743	194	30	3	1	25	228	3	2	3	2	1097	220	3	0	9	4	119	24	3	235	1	2	7	490	73	0	6
2	85	100	134	109	626	134	101	8	257	151	237	89	13	306	49	164	298	52	100	175	132	1486	312	184	9	22	492	314	43	16	28	30	879	346	87	21	18	3	429	73	37	356	4	30	22	896	204	6	33
3	0	1	0	2	2	9	1	4	132	64	33	15	4	10	1	1	0	4	1	49	30	8	0	1	3	2	3	0	0	2	1	0	1	0	3	3	0	1	1	1	1	0	4	3	0	0	0	37	8
4	19	10	13	14	63	258	64	23	4	4	20	41	26	245	175	193	364	108	139	384	49	39	14	48	9	28	50	12	0	41	57	27	187	47	6	51	38	14	34	3	39	31	5	38	19	5	3	6	11
5	321	430	505	296	2022	721	116	33	401	226	311	328	205	155	55	45	111	7	55	13	7	125	0	32	7	22	55	28	3	3	3	3	107	3	9	3	4	3	3	1	1	5	0	0	0	3	0	0	3
6	127	118	196	167	33	10	64	5	37	57	89	3	1	191	72	96	153	8	54	77	67	904	223	33	12	16	85	102	0	32	45	34	1160	118	2	10	34	18	474	5	21	271	17	58	46	547	17	45	33
7	1	0	1	1	0	1	4	0	144	39	12	2	3	169	52	11	23	2	61	194	20	466	16	9	32	45	99	18	5	52	34	5	161	20	1	50	87	8	46	2	80	11	26	85	18	6	4	23	77
8	1053	1230	1657	1076	3651	1518	1474	28	150	15	354	211	18	59	5	239	368	19	4	10	8	54	20	1	6	1	2	21	3	3	0	1	0	0	7	0	0	0	1	0	0	0	0	0	0	0	0	0	6
9	2	1	3	0	0	4	1	6	0	1	0	0	0	38	65	87	213	38	1	12	1	0	0	0	0	0	0	0	0	4	1	4	7	1	0	1	4	0	1	1	0	1	1	0	0	0	0	9	17
10	0	0	0	0	2	15	12	1	0	0	0	0	0	4	5	22	21	5	0	1	0	0	0	0	1	0	0	0	0	1	0	0	0	0	0	1	0	0	0	0	0	0	0	3	0	0	0	0	6
11	155	221	234	162	3	1	18	10	0	0	1	0	1	1	0	2	2	0	0	1	0	0	0	0	0	0	0	0	0	0	0	0	0	0	1	0	0	0	0	0	0	0	1	2	0	0	0	0	1
12	0	0	0	0	0	0	2	6	0	0	0	96	42	23	23	76	169	60	0	0	1	0	0	0	0	0	0	0	0	0	0	5	4	2	0	0	1	0	0	0	0	0	0	0	0	0	8	0	3
13	0	0	0	0	5	21	15	8	176	118	19	147	2	73	75	40	110	15	95	136	8	118	28	22	17	48	125	15	0	37	31	22	61	7	10	22	37	27	27	1	38	0	22	121	47	12	0	82	91
14	1	1	0	1	3	3	1	0	22	9	5	14	3	12	33	24	44	1	1	1	1	292	0	1	0	1	79	0	0	1	6	1	116	0	1	0	0	1	2	0	0	0	0	1	0	0	0	0	3
15	2	2	0	0	0	1	2	1	2	1	0	2	1	63	243	92	200	30	1	0	0	0	0	0	0	1	0	3	0	0	3	1	4	0	0	0	0	0	0	0	1	0	0	0	0	0	0	0	4
16	85	95	136	89	124	42	27	8	104	44	49	171	14	124	47	16	21	7	73	99	0	57	11	3	15	30	42	3	6	23	27	13	27	4	0	30	24	11	5	3	26	0	15	99	7	11	3	8	80
17	0	0	0	0	0	0	0	0	0	0	0	5	1	230	581	1	0	1	1150	1692	0	1	11	34	266	657	3	1	2	39	33	106	1	1	0	2	4	65	0	0	0	0	1	7	14	0	0	0	12
18	1	1	2	0	0	1	0	3	0	0	0	0	0	3	21	22	63	9	0	0	2	0	7	0	0	0	1	4	0	0	1	23	9	4	0	0	2	1	1	0	0	0	0	0	0	3	0	2	5
19	0	1	0	0	0	0	0	1	15	10	15	6	3	40	129	1	1	3	242	249	22	36	9	6	43	92	41	4	11	90	125	85	11	0	6	172	152	21	2	0	92	1	18	181	66	7	0	74	220
20	1	2	2	0	29	187	94	5	34	34	174	107	4	172	87	220	351	134	59	148	31	166	217	116	6	7	22	326	4	111	92	80	269	234	88	42	76	12	12	20	54	23	11	91	9	102	36	62	57
21	14	15	16	11	135	42	27	2	49	4	36	25	5	118	28	14	37	2	0	15	12	270	0	8	3	6	141	12	1	8	5	3	78	1	0	20	19	6	19	3	16	17	12	21	14	24	0	0	44
22	1	0	0	0	2	1	1	1	0	3	5	3	1	36	140	2	8	1	195	210	36	64	2	22	9	23	67	0	1	167	163	76	11	0	2	152	130	24	9	0	107	2	23	88	33	1	4	3	0
23	0	0	1	0	0	1	0	1	14	24	8	1	0	12	6	22	40	3	21	14	0	1	1	0	3	5	2	0	0	1	0	3	0	0	0	0	0	3	1	0	0	1	0	0	7	12	0	0	12
24	215	194	441	217	1881	1180	1129	86	179	186	220	72	50	3	4	51	83	36	1	6	3	72	76	59	1	2	2	18	16	3	2	0	40	9	1	1	0	0	1	1	1	20	0	0	0	73	6	0	1
25	0	0	0	0	70	27	13	0	50	34	21	34	8	45	22	12	12	1	91	82	19	42	21	7	11	23	23	20	0	11	29	28	38	13	1	60	56	6	11	7	57	5	18	97	23	15	10	41	28
26	1	3	4	1	60	6	1	3	6	4	11	13	2	75	35	117	244	6	124	141	1	9	19	2	13	42	20	14	6	125	98	41	19	14	12	104	133	29	5	8	139	0	77	232	32	9	31	130	249
27	0	0	0	0	0	0	0	0	19	2	0	0	3	46	11	0	1	2	42	78	21	0	0	0	7	24	37	0	0	12	3	8	0	0	0	6	0	0	0	0	0	0	1	11	0	0	0	0	4
28	6	6	3	4	36	11	4	1	36	14	36	19	16	48	34	14	6	1	199	173	8	6	0	9	8	15	23	0	0	32	48	7	8	6	0	120	60	12	5	1	44	0	22	39	15	0	0	55	88
29	2	0	4	4	368	105	34	0	65	46	131	135	9	16	5	5	4	6	14	5	1	3	4	0	1	4	8	9	0	1	0	0	0	11	0	0	0	0	1	3	1	0	0	0	0	0	0	0	0
30	0	0	0	0	0	0	0	0	2	1	1	2	2	2	5	1	0	0	23	11	0	2	0	0	2	0	13	0	0	5	9	1	4	0	0	35	15	3	0	1	31	0	15	21	18	0	0	13	33
31	0	0	1	0	1	3	0	0	235	115	33	5	1	48	29	6	22	1	47	144	15	55	9	10	23	37	51	10	0	67	55	37	58	4	0	63	65	20	21	2	52	18	20	254	48	27	1	40	88
32	1	2	0	0	0	0	3	0	0	0	0	1	0	3	1	5	11	0	1	0	0	0	0	0	0	0	0	0	0	1	1	1	3	3	0	0	0	0	1	0	0	0	0	0	0	18	0	0	2
33	1	0	1	1	0	0	1	1	199	54	13	0	0	47	67	19	45	2	293	253	95	968	113	42	12	23	466	33	1	83	146	82	388	39	6	154	94	45	195	9	113	101	35	207	50	151	3	2	97
34	0	0	1	0	0	0	0	1	0	0	0	0	0	0	0	1	0	0	0	0	0	0	0	0	0	1	1	0	0	0	1	0	3	0	0	0	0	0	0	0	1	1	0	0	0	0	0	0	12
35	0	2	1	0	3	0	0	0	0	1	0	0	0	27	35	2	0	0	163	225	0	0	2	4	13	46	12	0	0	50	51	19	0	0	0	128	40	14	0	0	45	0	62	173	17	0	0	52	100
36	3	3	2	2	11	2	0	2	46	19	44	9	1	36	47	12	13	1	92	168	2	17	28	15	34	79	46	7	0	104	98	37	26	2	0	89	135	56	7	1	124	1	46	262	31	5	0	117	179
37	1	0	1	0	4	0	0	0	27	19	7	1	1	13	5	4	1	0	0	6	1	10	0	0	1	3	11	0	0	8	8	3	11	0	0	18	2	3	3	3	0	0	3	3	1	0	0	16	24
38	46	42	88	49	404	105	68	0	96	94	137	43	24	18	16	19	40	6	29	30	8	116	95	38	3	6	25	64	4	12	17	22	87	111	18	2	2	4	22	25	3	6	2	27	10	75	57	3	16
39	0	0	0	0	4	6	0	0	11	7	0	0	1	12	15	0	0	0	15	35	0	0	0	1	1	6	0	0	0	16	3	0	0	0	0	13	1	0	0	1	10	0	3	16	5	0	0	8	8
40	4	3	3	3	4	1	3	0	37	9	37	10	31	37	77	2	0	0	158	234	9	40	3	7	13	24	29	2	4	1	1	6	0	0	0	1	0	1	0	0	0	0	0	0	4	0	4	0	3
41	515	706	779	800	2	5	17	5	3	0	9	1	6	0	0	5	9	1	0	1	0	0	0	0	0	1	1	2	0	0	0	0	1	0	0	0	0	0	0	0	0	0	0	1	0	0	0	0	4
42	0	0	2	0	77	34	19	0	41	8	0	1	3	62	101	2	1	2	88	181	28	78	1	6	46	114	62	0	0	23	14	21	0	0	0	27	40	2	2	1	39	0	18	89	63	0	0	6	18
43	0	0	0	0	3	1	1	0	46	42	65	56	4	8	4	11	35	5	0	15	0	6	3	4	0	0	2	5	0	8	7	5	9	0	0	7	15	0	1	0	19	1	2	30	0	15	0	36	18
44	0	0	1	0	0	0	0	0	4	1	1	0	0	1	0	28	25	1	0	0	12	200	103	0	0	0	3	122	2	0	0	1	901	167	50	1	2	4	8	43	0	13	0	0	0	123	110	0	0
45	0	0	1	0	0	0	0	0	0	2	0	0	0	1	0	2	0	0	0	0	0	0	0	0	0	0	0	0	0	1	1	0	0	0	0	0	0	0	0	0	0	0	0	0	0	0	0	0	0
46	0	0	0	0	0	0	0	0	0	1	0	0	0	1	0	2	8	3	0	0	16	134	111	0	0	0	2	45	0	0	0	0	110	45	0	0	0	2	68	10	0	42	0	0	0	416	24	0	0
47	1	1	1	0	2	0	0	1	9	2	0	2	0	32	75	2	2	0	94	180	21	16	2	2	52	106	75	0	0	51	63	50	52	0	0	71	70	32	1	0	68	2	19	243	45	0	6	37	149
48	7	4	7	6	1488	330	23	10	52	18	56	5	12	40	53	4	28	3	107	112	2	47	1	5	44	118	85	7	3	42	64	13	64	6	12	50	87	20	10	7	59	1	35	235	42	18	4	15	97
49	0	0	1	0	5	0	0	0	5	1	0	1	1	36	31	6	14	0	32	99	18	122	1	2	6	10	66	0	0	9	12	10	19	0	1	17	0	8	11	0	5	35	0	5	3	10	0	0	10
50	0	0	0	0	0	0	1	0	0	4	0	0	1	6	2	0	0	0	0	7	0	0	0	0	1	3	6	0	0	2	2	3	0	0	0	1	1	0	0	0	1	0	0	19	0	0	0	13	15
51	0	0	0	0	89	119	121	11	169	117	86	122	70	2	2	1	9	8	2	0	0	0	9	6	0	0	0	6	2	0	0	0	0	0	0	0	0	0	0	0	0	0	0	0	0	0	0	0	0
52	0	0	0	0	0	0	0	0	2	0	0	0	0	30	43	7	1	1	23	149	26	18	1	2	19	50	37	3	0	26	28	25	22	1	0	56	46	9	4	0	41	0	20	78	37	3	0	33	66
53	1	0	1	0	0	1	1	1	0	1	1	0	0	27	44	8	38	10	2	0	1	0	0	0	0	0	0	0	0	3	1	0	0	4	0	0	0	0	2	0	0	4	0	0	0	0	0	0	1
54	0	0	0	0	0	2	0	1	2	5	14	0	0	15	28	0	1	0	161	142	0	26	1	4	30	53	24	10	0	57	78	41	0	3	2	109	92	10	2	1	117	0	25	102	27	5	7	43	94
55	1	1	0	0	0	1	0	0	21	7	0	1	1	47	37	0	4	0	70	67	0	16	0	0	20	30	16	0	0	23	17	6	9	0	0	13	15	5	4	0	17	0	2	70	11	0	0	41	32
56	0	0	0	1	0	0	0	0	1	0	0	0	0	5	5	14	26	0	0	1	9	304	4	0	1	1	26	17	0	3	1	3	301	8	14	0	3	2	130	0	2	57	0	32	0	92	0	4	8
57	0	0	1	0	0	0	0	1	11	22	56	0	0	52	66	34	55	5	1	0	0	0	0	0	0	0	0	0	0	0	0	0	3	0	2	0	0	0	0	1	2	0	0	0	0	0	1	0	1
58	14	4	20	4	0	0	2	11	3	6	0	0	0	19	20	17	39	7	0	16	1	15	1	1	0	0	11	5	0	21	10	31	35	2	0	3	3	2	32	0	6	11	0	0	0	45	0	0	0
59	0	0	0	0	2	0	0	0	1	0	1	0	0	1	4	4	15	5	5	0	22	27	70	38	0	0	15	32	0	1	1	21	54	88	7	0	4	5	12	4	5	13	1	3	1	42	2	0	1
60	0	0	1	0	1	0	0	0	0	0	1	1	0	6	13	3	2	1	10	8	0	6	1	16	8	11	10	8	4	26	18	9	12	24	1	34	22	4	1	2	23	0	16	65	8	5	0	38	38
61	0	1	0	0	0	0	1	1	1	0	0	1	1	78	21	46	72	16	1	0	0	4	0	0	1	0	0	0	0	0	0	0	0	0	1	0	0	0	0	1	0	0	0	0	0	0	0	0	4
62	0	0	0	0	0	0	0	0	0	0	0	1	0	0	0	0	0	0	0	0	0	0	0	0	0	0	2	0	0	1	0	0	0	0	1	0	7	2	0	0	5	0	1	16	0	0	0	1	1
63	4	3	24	6	0	2	2	0	0	0	0	24	0	53	79	7	14	4	12	64	10	38	4	16	5	15	98	31	0	8	18	22	125	10	0	8	19	7	6	0	21	0	4	23	9	23	3	15	17
64	0	0	1	0	0	0	0	0	0	0	0	0	0	20	30	14	34	12	12	12	18	36	15	36	7	14	107	29	4	3	4	7	34	10	13	0	4	0	3	0	5	11	0	15	0	9	0	0	11
65	11	8	10	8	2	1	9	16	7	4	2	17	0	7	3	7	2	0	1	4	0	12	0	1	1	1	4	0	0	4	1	0	0	0	1	3	2	2	1	0	6	0	1	8	2	1	0	0	5
66	0	0	0	0	0	1	0	0	27	60	213	167	6	0	0	27	29	2	0	0	2	49	8	14	0	0	0	17	0	0	0	0	114	21	0	0	0	0	12	0	0	0	0	0	0	18	5	0	0
67	0	0	0	0	0	0	1	0	8	4	4	0	0	13	34	0	0	0	70	135	0	3	1	3	17	30	22	0	0	65	62	18	8	0	5	33	37	16	0	0	37	0	15	105	73	5	2	49	80
68	1	0	0	0	0	0	0	0	0	0	0	1	0	15	18	3	5	1	75	102	1	20	0	2	16	26	9	4	0	35	43	26	28	1	0	58	47	14	1	0	37	10	21	161	41	2	17	60	107
69	1	0	0	0	0	0	2	0	18	4	7	2	0	28	10	1	12	1	31	46	0	22	0	15	5	16	22	7	0	22	26	11	22	6	1	13	24	12	11	0	19	14	17	36	7	9	3	0	40
70	0	0	0	0	0	1	0	6	0	0	0	0	62	32	58	71	189	28	3	14	1	0	0	0	2	1	0	0	1	1	2	0	4	2	0	0	2	0	0	0	2	0	1	3	3	0	1	0	4
71	0	0	0	1	0	2	0	0	22	25	63	1	1	4	10	2	9	0	13	9	2	20	17	2	2	1	20	14	0	13	12	2	39	2	0	7	9	1	2	0	5	2	1	13	0	30	0	0	4
72	0	0	0	0	7	2	0	0	62	29	14	0	1	14	8	0	2	0	0	14	1	25	0	1	2	1	8	0	0	8	8	6	27	0	0	7	10	1	7	0	13	12	2	32	0	15	0	20	27
[truncated: 95 more columns]
