# Supplementary material for: Co-occurrence Analysis of Microbial Taxa in the Atlantic Ocean Reveals High Connectivity in the Free-Living Bacterioplankton
Source: Front Microbiol. 2016 May 6;7:649. doi: 10.3389/fmicb.2016.00649 (PMC4858663; doi:10.3389/fmicb.2016.00649)
Supplement: Table S4 — Networks data for the three size fractions of the plankton along the water column. For each of the 15 networks calculated as described in Materials and Methods the original data are reported. Only statistical significant (p < 0.05) and strong correlations R > 0.6 are listed. [file Table4.XLSX]

## Sheet: FL_20
Start	Target	Correlation
1	3	0.841
1	4	0.683
1	5	0.891
1	6	-0.863
1	7	0.831
1	8	-0.717
1	9	-0.871
1	14	-0.729
1	18	0.882
1	21	0.842
1	22	-0.696
1	27	-0.723
1	30	-0.628
1	31	-0.73
1	37	-0.703
1	40	0.911
1	42	0.61
1	43	0.807
1	46	-0.778
1	50	0.787
1	54	0.795
1	56	0.876
1	57	0.804
1	58	-0.82
1	62	-0.692
1	67	0.742
1	73	0.838
1	75	-0.789
1	81	0.768
1	82	-0.662
1	85	0.758
1	87	0.693
1	88	0.628
1	97	0.643
1	98	0.675
1	99	0.804
1	100	-0.646
1	101	-0.696
1	105	-0.734
1	110	0.762
1	111	0.684
1	112	0.662
1	115	0.722
1	120	0.797
1	121	0.642
1	124	0.678
1	125	-0.612
1	127	0.866
1	131	0.635
1	135	0.632
1	137	0.749
1	139	-0.695
1	145	0.684
1	150	0.832
1	154	0.736
1	184	-0.772
1	185	0.796
1	189	0.902
1	205	0.839
1	218	-0.65
1	221	0.841
3	4	0.715
3	5	0.757
3	6	-0.818
3	7	0.7
3	9	-0.801
3	30	-0.642
3	37	-0.678
3	40	0.778
3	42	0.618
3	43	0.771
3	46	-0.645
3	47	-0.615
3	50	0.681
3	54	0.697
3	56	0.93
3	57	0.878
3	58	-0.773
3	60	0.639
3	67	0.805
3	73	0.851
3	80	0.613
3	81	0.716
3	85	0.795
3	97	0.688
3	98	0.705
3	99	0.838
3	Temperature	0.666
4	5	0.656
4	6	-0.609
4	9	-0.691
4	40	0.736
4	43	0.721
4	54	0.637
4	56	0.739
4	57	0.751
4	60	0.72
4	66	-0.724
4	73	0.699
4	81	0.641
4	89	0.633
5	6	-0.719
5	7	0.918
5	9	-0.808
5	50	0.69
5	54	0.888
5	56	0.75
5	57	0.668
5	58	-0.672
5	73	0.788
5	75	-0.624
5	81	0.76
5	82	-0.607
5	85	0.611
5	87	0.717
5	88	0.787
5	97	0.607
5	99	0.71
6	7	-0.62
6	8	0.737
6	9	0.895
6	62	0.682
6	67	-0.793
6	73	-0.793
6	75	0.784
6	81	-0.63
6	85	-0.772
6	97	-0.634
6	98	-0.705
6	99	-0.786
6	Temperature	-0.617
7	9	-0.762
7	73	0.695
7	81	0.737
7	82	-0.624
7	85	0.639
7	87	0.727
7	88	0.796
7	99	0.708
8	9	0.716
8	82	0.803
8	84	0.683
8	85	-0.694
8	98	-0.644
8	99	-0.635
9	97	-0.607
9	98	-0.676
9	99	-0.81
10	23	0.602
10	31	0.609
10	37	0.692
10	72	0.689
10	75	0.632
10	125	0.628
10	141	0.709
13	20	0.699
13	24	-0.626
13	39	0.719
13	68	0.649
13	96	-0.668
13	142	0.618
13	158	0.641
13	207	0.607
13	Salinity	-0.683
13	Temperature	-0.681
14	3	-0.75
14	6	0.855
14	8	0.699
14	9	0.711
14	20	0.778
14	21	-0.621
14	22	0.817
14	27	0.641
14	30	0.793
14	31	0.893
14	32	0.677
14	37	0.817
14	40	-0.66
14	46	0.833
14	47	0.767
14	49	-0.621
14	50	-0.631
14	52	-0.648
14	56	-0.737
14	57	-0.734
14	58	0.849
14	62	0.656
14	67	-0.713
14	73	-0.684
14	75	0.753
14	80	-0.681
14	82	0.607
14	85	-0.724
14	97	-0.63
14	98	-0.749
14	99	-0.695
14	145	-0.723
14	150	-0.742
14	154	-0.707
14	180	0.743
14	184	0.733
14	185	-0.617
14	189	-0.7
14	205	-0.756
14	Temperature	-0.652
15	231	0.62
16	4	-0.692
16	25	-0.66
17	2	0.701
18	3	0.801
18	4	0.706
18	5	0.873
18	6	-0.766
18	7	0.877
18	8	-0.652
18	9	-0.847
18	21	0.882
18	22	-0.614
18	27	-0.701
18	30	-0.601
18	31	-0.606
18	40	0.937
18	43	0.846
18	46	-0.646
18	50	0.822
18	54	0.752
18	56	0.839
18	57	0.758
18	58	-0.702
18	62	-0.65
18	67	0.682
18	73	0.872
18	75	-0.682
18	81	0.726
18	82	-0.626
18	85	0.797
18	87	0.725
18	88	0.641
18	97	0.65
18	98	0.612
18	99	0.779
18	184	-0.749
18	185	0.827
18	189	0.856
18	205	0.778
18	218	-0.643
18	221	0.817
19	25	-0.643
20	3	-0.623
20	6	0.605
20	22	0.722
20	30	0.621
20	31	0.692
20	32	0.623
20	34	-0.657
20	38	-0.6
20	39	0.662
20	47	0.611
20	48	0.602
20	52	-0.681
20	57	-0.6
20	58	0.602
20	68	0.684
20	205	-0.611
20	Temperature	-0.712
21	3	0.811
21	5	0.85
21	6	-0.726
21	7	0.863
21	8	-0.629
21	9	-0.797
21	27	-0.685
21	30	-0.657
21	37	-0.678
21	40	0.892
21	42	0.686
21	43	0.813
21	46	-0.65
21	50	0.787
21	54	0.719
21	56	0.817
21	57	0.708
21	58	-0.689
21	62	-0.655
21	63	0.619
21	67	0.689
21	73	0.823
21	75	-0.684
21	80	0.673
21	81	0.721
21	82	-0.698
21	85	0.705
21	87	0.708
21	88	0.635
21	98	0.639
21	99	0.767
21	218	-0.692
21	221	0.741
22	4	-0.602
22	6	0.858
22	9	0.752
22	29	0.633
22	30	0.6
22	32	0.668
22	37	0.643
22	38	-0.622
22	39	0.643
22	40	-0.617
22	44	0.679
22	46	0.659
22	47	0.737
22	51	0.665
22	56	-0.748
22	57	-0.83
22	58	0.798
22	67	-0.781
22	73	-0.728
22	75	0.644
22	85	-0.718
22	97	-0.632
22	98	-0.706
22	99	-0.709
22	221	-0.659
22	Temperature	-0.729
23	30	0.638
23	49	-0.608
23	63	-0.632
23	72	0.664
24	39	-0.707
24	51	-0.6
24	96	0.649
25	4	0.741
25	33	-0.672
25	35	-0.603
25	41	-0.623
25	43	0.615
25	60	0.645
25	83	0.716
25	252	-0.639
26	35	0.663
26	55	0.689
26	70	0.624
26	88	-0.618
26	91	0.634
27	6	0.726
27	8	0.839
27	9	0.713
27	30	0.727
27	31	0.608
27	37	0.654
27	40	-0.67
27	46	0.69
27	47	0.616
27	50	-0.799
27	56	-0.649
27	58	0.639
27	62	0.825
27	63	-0.628
27	67	-0.673
27	71	0.681
27	73	-0.639
27	75	0.82
27	82	0.741
27	84	0.697
27	85	-0.715
27	98	-0.663
27	99	-0.704
28	55	0.626
29	44	0.611
29	67	-0.611
30	6	0.643
30	8	0.729
30	9	0.608
30	31	0.665
30	37	0.7
30	42	-0.657
30	46	0.665
30	47	0.652
30	49	-0.616
30	50	-0.667
30	56	-0.7
30	58	0.673
30	62	0.706
30	63	-0.638
30	67	-0.61
30	75	0.737
30	82	0.666
30	85	-0.73
30	98	-0.667
30	99	-0.657
31	6	0.829
31	8	0.704
31	9	0.653
31	32	0.675
31	37	0.789
31	40	-0.652
31	46	0.823
31	47	0.715
31	56	-0.683
31	57	-0.674
31	58	0.843
31	62	0.66
31	67	-0.664
31	73	-0.632
31	75	0.773
31	80	-0.642
31	82	0.63
31	85	-0.656
31	98	-0.709
31	99	-0.653
31	Temperature	-0.615
32	6	0.642
32	38	-0.714
32	46	0.636
32	58	0.613
33	35	0.678
33	41	0.605
33	86	0.624
34	52	0.63
36	68	0.616
37	5	-0.603
37	6	0.756
37	8	0.672
37	9	0.699
37	40	-0.611
37	46	0.816
37	47	0.726
37	50	-0.7
37	56	-0.666
37	57	-0.63
37	58	0.812
37	62	0.73
37	67	-0.62
37	73	-0.662
37	75	0.8
37	80	-0.704
37	82	0.641
37	85	-0.633
37	87	-0.619
37	98	-0.787
37	99	-0.69
38	39	-0.706
38	Temperature	0.622
39	44	0.632
39	51	0.675
39	96	-0.625
39	Temperature	-0.667
40	5	0.899
40	6	-0.78
40	7	0.865
40	8	-0.677
40	9	-0.839
40	43	0.818
40	46	-0.723
40	50	0.784
40	54	0.817
40	56	0.805
40	57	0.748
40	58	-0.742
40	62	-0.674
40	67	0.657
40	73	0.881
40	75	-0.706
40	80	0.664
40	81	0.775
40	82	-0.678
40	85	0.73
40	87	0.75
40	88	0.675
40	97	0.694
40	98	0.614
40	99	0.782
42	5	0.621
42	7	0.711
42	56	0.603
42	81	0.72
42	85	0.62
42	99	0.635
43	5	0.803
43	6	-0.71
43	7	0.798
43	9	-0.766
43	50	0.665
43	54	0.76
43	56	0.755
43	57	0.744
43	58	-0.606
43	60	0.608
43	73	0.787
43	81	0.608
43	85	0.603
43	87	0.725
43	88	0.691
43	99	0.664
44	51	0.615
44	67	-0.64
44	74	0.664
44	98	-0.629
46	5	-0.699
46	6	0.811
46	8	0.75
46	9	0.737
46	47	0.672
46	50	-0.645
46	56	-0.663
46	57	-0.664
46	58	0.835
46	62	0.689
46	73	-0.668
46	75	0.801
46	80	-0.649
46	82	0.711
46	98	-0.625
46	99	-0.629
47	6	0.72
47	9	0.623
47	56	-0.645
47	57	-0.64
47	58	0.729
47	67	-0.685
47	73	-0.626
47	75	0.67
47	80	-0.676
47	98	-0.716
47	99	-0.681
49	67	0.603
49	98	0.642
50	6	-0.731
50	7	0.681
50	8	-0.773
50	9	-0.75
50	56	0.747
50	57	0.654
50	58	-0.671
50	62	-0.815
50	63	0.647
50	67	0.716
50	73	0.803
50	75	-0.771
50	82	-0.657
50	85	0.817
50	98	0.721
50	99	0.758
54	7	0.801
54	9	-0.705
54	56	0.666
54	73	0.71
54	81	0.841
54	87	0.613
54	88	0.821
54	99	0.672
56	6	-0.819
56	7	0.702
56	9	-0.809
56	57	0.902
56	58	-0.784
56	60	0.647
56	62	-0.618
56	67	0.838
56	73	0.864
56	75	-0.652
56	80	0.638
56	81	0.696
56	85	0.82
56	97	0.672
56	98	0.739
56	99	0.877
57	6	-0.833
57	9	-0.809
57	58	-0.802
57	60	0.702
57	67	0.851
57	73	0.843
57	75	-0.611
57	81	0.697
57	85	0.769
57	97	0.674
57	98	0.724
57	99	0.811
57	Temperature	0.74
58	6	0.902
58	8	0.703
58	9	0.823
58	62	0.698
58	67	-0.723
58	73	-0.763
58	75	0.793
58	80	-0.708
58	82	0.622
58	85	-0.719
58	98	-0.735
58	99	-0.736
60	9	-0.602
60	66	-0.651
60	67	0.719
60	73	0.634
60	81	0.624
60	85	0.636
60	89	0.641
60	90	-0.61
60	99	0.659
62	8	0.839
62	9	0.691
62	63	-0.607
62	67	-0.619
62	73	-0.638
62	75	0.807
62	82	0.698
62	85	-0.701
62	98	-0.697
62	99	-0.672
63	84	-0.611
63	85	0.628
67	8	-0.615
67	9	-0.755
67	73	0.81
67	75	-0.643
67	81	0.603
67	85	0.813
67	98	0.805
67	99	0.817
71	8	0.602
71	85	-0.609
73	8	-0.619
73	9	-0.836
73	75	-0.687
73	80	0.622
73	81	0.678
73	85	0.778
73	87	0.64
73	97	0.643
73	98	0.694
73	99	0.821
75	8	0.849
75	9	0.764
75	80	-0.605
75	82	0.745
75	84	0.628
75	85	-0.672
75	98	-0.669
75	99	-0.693
80	82	-0.628
80	99	0.667
81	9	-0.723
81	88	0.731
81	97	0.675
81	99	0.625
82	84	0.654
82	87	-0.628
85	9	-0.752
85	98	0.752
85	99	0.834
87	9	-0.645
92	Salinity	-0.688
96	Salinity	0.655
97	Temperature	0.629
98	99	0.742
100	3	-0.648
100	6	0.73
100	8	0.601
100	9	0.613
100	14	0.734
100	18	-0.601
100	20	0.642
100	22	0.636
100	30	0.641
100	31	0.779
100	37	0.608
100	46	0.664
100	56	-0.626
100	57	-0.622
100	58	0.696
100	67	-0.648
100	75	0.657
100	85	-0.669
100	98	-0.6
100	101	0.632
100	109	0.605
100	110	-0.717
100	115	-0.65
100	116	0.617
100	119	0.735
100	120	-0.642
100	150	-0.644
100	180	0.687
100	184	0.693
100	205	-0.648
101	3	-0.805
101	4	-0.618
101	6	0.831
101	9	0.751
101	14	0.781
101	18	-0.644
101	20	0.665
101	22	0.853
101	30	0.652
101	31	0.718
101	37	0.628
101	40	-0.641
101	44	0.605
101	46	0.623
101	47	0.63
101	50	-0.628
101	51	0.648
101	56	-0.787
101	57	-0.828
101	58	0.778
101	60	-0.638
101	67	-0.807
101	73	-0.748
101	75	0.639
101	81	-0.6
101	85	-0.759
101	97	-0.62
101	98	-0.658
101	99	-0.729
101	102	0.708
101	109	0.603
101	110	-0.745
101	111	-0.756
101	112	-0.786
101	114	0.616
101	115	-0.751
101	120	-0.807
101	124	-0.799
101	127	-0.639
101	131	-0.69
101	137	-0.675
101	142	0.6
101	145	-0.79
101	150	-0.793
101	154	-0.748
101	180	0.612
101	184	0.648
101	185	-0.633
101	189	-0.734
101	205	-0.818
101	221	-0.68
101	Temperature	-0.703
102	13	0.733
102	14	0.675
102	20	0.76
102	22	0.715
102	24	-0.674
102	31	0.6
102	38	-0.671
102	39	0.729
102	52	-0.668
102	96	-0.603
102	109	0.616
102	111	-0.606
102	112	-0.653
102	114	0.717
102	124	-0.667
102	145	-0.667
102	Temperature	-0.711
103	Salinity	-0.622
105	5	-0.624
105	6	0.723
105	8	0.787
105	9	0.685
105	14	0.766
105	18	-0.633
105	21	-0.65
105	23	0.602
105	27	0.724
105	30	0.705
105	31	0.705
105	37	0.744
105	40	-0.667
105	42	-0.6
105	46	0.778
105	47	0.654
105	50	-0.653
105	58	0.704
105	62	0.727
105	73	-0.611
105	75	0.81
105	80	-0.641
105	82	0.723
105	84	0.616
105	85	-0.615
105	98	-0.655
105	99	-0.607
105	110	-0.696
105	120	-0.62
105	125	0.66
105	127	-0.661
105	150	-0.62
105	184	0.738
105	185	-0.688
105	189	-0.653
105	218	0.74
107	26	0.6
107	88	-0.656
109	3	-0.63
109	6	0.647
109	14	0.767
109	20	0.742
109	22	0.675
109	30	0.768
109	31	0.71
109	37	0.639
109	46	0.647
109	47	0.661
109	56	-0.639
109	58	0.653
109	80	-0.624
109	98	-0.619
109	110	-0.679
109	111	-0.624
109	120	-0.609
109	126	-0.608
109	180	0.653
110	3	0.789
110	5	0.602
110	6	-0.808
110	8	-0.717
110	9	-0.749
110	14	-0.835
110	18	0.778
110	20	-0.647
110	21	0.708
110	22	-0.761
110	27	-0.701
110	30	-0.773
110	31	-0.79
110	37	-0.815
110	40	0.732
110	46	-0.733
110	47	-0.699
110	50	0.764
110	56	0.842
110	57	0.786
110	58	-0.799
110	62	-0.701
110	67	0.771
110	73	0.744
110	75	-0.774
110	80	0.689
110	82	-0.622
110	85	0.835
110	98	0.799
110	99	0.801
110	111	0.661
110	112	0.649
110	115	0.685
110	116	-0.651
110	120	0.869
110	124	0.69
110	127	0.71
110	131	0.681
110	137	0.658
110	145	0.66
110	150	0.783
110	154	0.66
110	180	-0.676
110	184	-0.763
110	185	0.775
110	189	0.799
110	205	0.827
110	221	0.615
111	3	0.859
111	4	0.614
111	6	-0.746
111	9	-0.673
111	14	-0.699
111	18	0.671
111	20	-0.606
111	21	0.672
111	22	-0.734
111	31	-0.644
111	40	0.66
111	43	0.654
111	56	0.775
111	57	0.766
111	58	-0.663
111	67	0.718
111	73	0.716
111	85	0.676
111	99	0.651
111	112	0.692
111	115	0.733
111	120	0.769
111	121	0.676
111	124	0.804
111	131	0.72
111	137	0.667
111	145	0.763
111	150	0.755
111	154	0.722
111	189	0.718
111	205	0.822
111	221	0.668
111	Temperature	0.634
112	4	0.704
112	6	-0.738
112	9	-0.686
112	12	-0.601
112	22	-0.79
112	38	0.696
112	39	-0.639
112	40	0.616
112	56	0.74
112	57	0.803
112	58	-0.708
112	60	0.612
112	67	0.638
112	73	0.699
112	81	0.619
112	85	0.636
112	97	0.758
112	99	0.662
112	114	-0.643
112	122	0.653
112	137	0.627
112	150	0.774
112	189	0.741
112	221	0.623
112	Temperature	0.759
114	13	0.755
114	20	0.625
114	24	-0.747
114	39	0.713
114	44	0.611
114	96	-0.647
114	124	-0.606
114	142	0.684
115	3	0.835
115	6	-0.733
115	9	-0.692
115	14	-0.67
115	18	0.698
115	20	-0.667
115	22	-0.708
115	31	-0.607
115	40	0.631
115	56	0.804
115	57	0.796
115	58	-0.656
115	60	0.62
115	67	0.661
115	73	0.677
115	85	0.726
115	97	0.612
115	99	0.681
115	120	0.779
115	124	0.696
115	127	0.629
115	131	0.669
115	137	0.618
115	145	0.722
115	150	0.759
115	154	0.671
115	185	0.617
115	189	0.775
115	205	0.758
115	221	0.703
115	Temperature	0.611
116	14	0.731
116	30	0.677
116	31	0.621
116	42	-0.628
116	58	0.6
116	63	-0.628
116	85	-0.656
118	35	0.619
118	188	0.605
119	14	0.636
119	20	0.678
119	31	0.617
119	68	0.623
120	3	0.872
120	4	0.619
120	5	0.623
120	6	-0.823
120	8	-0.612
120	9	-0.777
120	14	-0.783
120	18	0.779
120	21	0.723
120	22	-0.788
120	27	-0.682
120	30	-0.69
120	31	-0.743
120	37	-0.713
120	40	0.754
120	43	0.662
120	44	-0.636
120	46	-0.665
120	47	-0.711
120	50	0.791
120	56	0.886
120	57	0.846
120	58	-0.765
120	60	0.682
120	62	-0.683
120	67	0.843
120	73	0.849
120	75	-0.694
120	80	0.651
120	85	0.871
120	97	0.647
120	98	0.785
120	99	0.854
120	121	0.628
120	124	0.759
120	127	0.768
120	131	0.802
120	135	0.644
120	137	0.696
120	145	0.758
120	150	0.818
120	154	0.764
120	184	-0.721
120	185	0.782
120	189	0.831
120	205	0.873
120	221	0.777
120	Temperature	0.635
121	3	0.709
121	6	-0.655
121	7	0.602
121	9	-0.626
121	14	-0.63
121	18	0.637
121	21	0.684
121	22	-0.615
121	31	-0.617
121	40	0.688
121	43	0.671
121	56	0.677
121	57	0.679
121	58	-0.6
121	67	0.629
121	73	0.622
121	85	0.624
121	124	0.639
121	127	0.684
121	145	0.675
121	150	0.619
121	205	0.659
121	221	0.612
122	38	0.614
122	89	0.603
122	150	0.613
122	154	0.618
124	4	0.647
124	6	-0.758
124	9	-0.679
124	13	-0.605
124	18	0.6
124	22	-0.817
124	32	-0.65
124	38	0.663
124	39	-0.641
124	40	0.614
124	43	0.609
124	44	-0.611
124	47	-0.604
124	56	0.799
124	57	0.849
124	58	-0.751
124	60	0.604
124	67	0.708
124	73	0.769
124	81	0.61
124	85	0.668
124	97	0.685
124	98	0.614
124	99	0.682
124	131	0.616
124	137	0.681
124	150	0.797
124	180	-0.609
124	189	0.744
124	221	0.61
124	Temperature	0.804
125	5	-0.615
125	8	0.705
125	21	-0.661
125	27	0.65
125	37	0.632
125	40	-0.641
125	46	0.626
125	50	-0.618
125	62	0.663
125	75	0.692
125	82	0.754
125	139	0.628
125	184	0.628
125	218	0.756
125	Salinity	0.626
126	14	-0.674
126	20	-0.62
126	31	-0.632
126	34	0.64
126	52	0.682
126	85	0.63
126	Temperature	0.625
127	3	0.775
127	4	0.623
127	5	0.78
127	6	-0.736
127	7	0.784
127	8	-0.711
127	9	-0.805
127	14	-0.607
127	18	0.839
127	21	0.801
127	22	-0.621
127	27	-0.717
127	30	-0.629
127	37	-0.631
127	40	0.84
127	43	0.738
127	46	-0.635
127	50	0.851
127	54	0.687
127	56	0.818
127	57	0.757
127	58	-0.67
127	60	0.623
127	62	-0.698
127	63	0.612
127	67	0.704
127	73	0.781
127	75	-0.728
127	81	0.644
127	82	-0.633
127	85	0.795
127	88	0.608
127	98	0.657
127	99	0.798
127	131	0.656
127	135	0.725
127	137	0.649
127	139	-0.712
127	150	0.666
127	184	-0.693
127	185	0.809
127	189	0.803
127	205	0.722
127	218	-0.66
127	221	0.777
131	3	0.757
131	6	-0.635
131	9	-0.644
131	14	-0.615
131	18	0.662
131	21	0.7
131	22	-0.632
131	30	-0.662
131	40	0.601
131	42	0.628
131	49	0.622
131	50	0.712
131	56	0.754
131	57	0.691
131	63	0.61
131	67	0.741
131	73	0.698
131	85	0.744
131	98	0.692
131	99	0.75
131	150	0.649
131	185	0.654
131	189	0.722
131	205	0.711
131	221	0.743
135	4	0.621
135	5	0.68
135	7	0.648
135	9	-0.66
135	18	0.641
135	21	0.64
135	40	0.643
135	50	0.695
135	56	0.666
135	73	0.689
135	99	0.679
135	139	-0.608
135	185	0.665
135	189	0.67
137	3	0.795
137	4	0.636
137	5	0.666
137	6	-0.761
137	9	-0.717
137	14	-0.628
137	18	0.653
137	21	0.65
137	22	-0.69
137	31	-0.664
137	32	-0.609
137	37	-0.648
137	40	0.67
137	43	0.725
137	46	-0.638
137	51	-0.623
137	56	0.733
137	57	0.79
137	58	-0.724
137	67	0.722
137	73	0.69
137	98	0.646
137	99	0.658
137	145	0.708
137	150	0.76
137	154	0.778
137	180	-0.614
137	185	0.623
137	189	0.746
137	205	0.76
137	221	0.651
138	29	0.657
139	5	-0.711
139	7	-0.76
139	8	0.629
139	9	0.691
139	18	-0.749
139	21	-0.769
139	27	0.631
139	40	-0.734
139	43	-0.662
139	50	-0.688
139	54	-0.667
139	62	0.677
139	73	-0.619
139	82	0.635
139	85	-0.61
139	88	-0.631
139	99	-0.639
139	184	0.625
139	185	-0.699
139	189	-0.611
139	218	0.705
139	221	-0.648
141	25	0.745
141	46	0.609
141	72	0.629
141	83	0.613
142	22	0.601
142	29	0.614
142	39	0.617
142	44	0.647
142	67	-0.606
145	3	0.82
145	4	0.65
145	6	-0.765
145	9	-0.685
145	18	0.625
145	20	-0.678
145	22	-0.831
145	29	-0.622
145	31	-0.643
145	32	-0.661
145	38	0.64
145	39	-0.643
145	40	0.648
145	43	0.618
145	44	-0.621
145	47	-0.615
145	51	-0.609
145	56	0.785
145	57	0.852
145	58	-0.737
145	67	0.766
145	73	0.716
145	85	0.648
145	97	0.627
145	98	0.673
145	99	0.658
145	150	0.794
145	154	0.822
145	180	-0.632
145	189	0.694
145	205	0.774
145	221	0.645
145	Temperature	0.775
148	7	0.652
148	21	0.625
148	42	0.69
148	81	0.63
148	88	0.682
150	3	0.863
150	4	0.664
150	5	0.702
150	6	-0.838
150	7	0.645
150	9	-0.833
150	18	0.768
150	21	0.728
150	22	-0.803
150	31	-0.72
150	32	-0.65
150	37	-0.648
150	40	0.776
150	43	0.712
150	46	-0.702
150	47	-0.633
150	50	0.619
150	54	0.619
150	56	0.838
150	57	0.87
150	58	-0.799
150	67	0.746
150	73	0.84
150	75	-0.614
150	80	0.707
150	81	0.668
150	85	0.713
150	97	0.727
150	98	0.665
150	99	0.799
150	154	0.797
150	180	-0.664
150	184	-0.642
150	185	0.705
150	189	0.817
150	205	0.853
150	221	0.739
154	3	0.805
154	4	0.706
154	5	0.701
154	6	-0.788
154	9	-0.71
154	18	0.678
154	22	-0.774
154	31	-0.693
154	32	-0.634
154	37	-0.607
154	38	0.706
154	40	0.711
154	43	0.669
154	46	-0.658
154	51	-0.665
154	56	0.762
154	57	0.771
154	58	-0.776
154	60	0.61
154	67	0.648
154	73	0.774
154	85	0.636
154	97	0.638
154	99	0.637
154	180	-0.652
154	189	0.729
154	205	0.79
154	221	0.634
154	Temperature	0.696
158	68	0.608
165	88	-0.605
166	4	-0.654
166	19	0.615
166	25	-0.654
166	60	-0.632
174	4	0.621
174	25	0.773
174	33	-0.605
174	83	0.672
174	86	-0.623
180	6	0.704
180	20	0.688
180	22	0.698
180	31	0.734
180	37	0.667
180	38	-0.692
180	46	0.669
180	58	0.756
180	80	-0.608
180	98	-0.625
180	184	0.625
184	3	-0.642
184	5	-0.628
184	6	0.789
184	7	-0.614
184	8	0.769
184	9	0.764
184	21	-0.671
184	22	0.616
184	27	0.789
184	30	0.649
184	31	0.729
184	37	0.721
184	40	-0.719
184	46	0.704
184	50	-0.783
184	56	-0.698
184	57	-0.622
184	58	0.739
184	62	0.758
184	67	-0.685
184	73	-0.713
184	75	0.774
184	82	0.677
184	85	-0.756
184	98	-0.659
184	99	-0.744
184	185	-0.733
184	189	-0.735
184	205	-0.674
184	218	0.667
184	221	-0.647
185	3	0.719
185	5	0.667
185	6	-0.72
185	7	0.723
185	8	-0.708
185	9	-0.785
185	21	0.778
185	27	-0.787
185	30	-0.634
185	37	-0.704
185	40	0.797
185	43	0.706
185	46	-0.632
185	50	0.818
185	56	0.775
185	57	0.722
185	58	-0.68
185	62	-0.713
185	67	0.741
185	73	0.775
185	75	-0.714
185	82	-0.62
185	85	0.773
185	87	0.628
185	98	0.707
185	99	0.791
185	189	0.783
185	205	0.725
185	218	-0.705
185	221	0.73
188	88	-0.61
188	252	0.611
189	3	0.836
189	4	0.759
189	5	0.809
189	6	-0.834
189	7	0.728
189	8	-0.647
189	9	-0.86
189	21	0.777
189	22	-0.723
189	27	-0.653
189	31	-0.672
189	37	-0.634
189	40	0.852
189	43	0.725
189	46	-0.675
189	50	0.776
189	54	0.712
189	56	0.86
189	57	0.853
189	58	-0.745
189	60	0.699
189	62	-0.62
189	67	0.782
189	73	0.88
189	75	-0.699
189	81	0.701
189	85	0.792
189	87	0.6
189	97	0.686
189	98	0.675
189	99	0.796
189	205	0.812
189	221	0.828
205	4	0.724
205	5	0.701
205	6	-0.842
205	7	0.644
205	9	-0.793
205	21	0.731
205	22	-0.794
205	30	-0.634
205	37	-0.656
205	40	0.766
205	43	0.702
205	44	-0.604
205	46	-0.67
205	47	-0.615
205	50	0.701
205	54	0.637
205	56	0.909
205	57	0.884
205	58	-0.785
205	60	0.658
205	67	0.783
205	73	0.824
205	75	-0.665
205	81	0.624
205	85	0.769
205	97	0.671
205	98	0.73
205	99	0.781
205	221	0.794
205	Temperature	0.647
218	5	-0.644
218	7	-0.64
218	8	0.827
218	9	0.604
218	27	0.777
218	30	0.638
218	40	-0.692
218	46	0.664
218	50	-0.671
218	62	0.743
218	63	-0.616
218	75	0.752
218	82	0.815
218	84	0.647
221	3	0.802
221	4	0.741
221	5	0.741
221	6	-0.736
221	7	0.71
221	9	-0.807
221	40	0.8
221	42	0.632
221	43	0.742
221	50	0.709
221	54	0.754
221	56	0.801
221	57	0.769
221	58	-0.639
221	60	0.754
221	67	0.726
221	73	0.798
221	75	-0.609
221	81	0.79
221	85	0.705
221	97	0.606
221	99	0.781
231	87	0.62
252	35	0.616
252	43	-0.643

## Sheet: FL_40
Start	Target	Correlation
1	3	0.863
1	5	0.874
1	6	-0.881
1	7	0.78
1	8	-0.775
1	9	-0.923
1	14	-0.837
1	15	0.652
1	18	0.864
1	21	0.81
1	22	-0.72
1	27	-0.789
1	30	-0.615
1	31	-0.818
1	37	-0.738
1	40	0.812
1	43	0.75
1	46	-0.742
1	47	-0.65
1	50	0.712
1	54	0.609
1	56	0.87
1	57	0.763
1	58	-0.858
1	62	-0.794
1	67	0.771
1	73	0.8
1	75	-0.763
1	81	0.684
1	82	-0.651
1	84	-0.608
1	85	0.854
1	87	0.782
1	98	0.766
1	99	0.642
1	101	-0.731
1	105	-0.778
1	109	-0.62
1	110	0.838
1	112	0.661
1	115	0.731
1	116	-0.609
1	120	0.828
1	124	0.77
1	125	-0.608
1	127	0.834
1	135	0.649
1	137	0.616
1	139	-0.673
1	145	0.719
1	150	0.69
1	154	0.696
1	180	-0.724
1	184	-0.779
1	185	0.768
1	189	0.837
1	205	0.728
1	218	-0.653
1	221	0.733
1	231	0.719
2	23	-0.797
2	25	-0.728
2	49	0.691
2	53	0.607
2	64	0.685
2	72	-0.703
2	76	0.71
2	78	0.641
2	89	-0.686
2	90	0.668
2	92	0.679
2	94	0.603
2	Salinity	-0.675
3	5	0.683
3	6	-0.816
3	7	0.649
3	8	-0.6
3	9	-0.835
3	30	-0.602
3	31	-0.782
3	32	-0.628
3	37	-0.674
3	40	0.653
3	43	0.704
3	47	-0.626
3	56	0.828
3	57	0.784
3	58	-0.799
3	67	0.809
3	73	0.807
3	75	-0.653
3	81	0.613
3	85	0.817
3	87	0.759
3	97	0.635
3	98	0.715
4	53	-0.617
4	54	0.675
4	61	-0.651
4	64	-0.646
4	66	-0.623
4	89	0.709
4	90	-0.622
4	Temperature	0.621
5	6	-0.696
5	7	0.887
5	8	-0.657
5	9	-0.785
5	50	0.612
5	54	0.725
5	56	0.69
5	57	0.634
5	58	-0.725
5	62	-0.674
5	73	0.644
5	75	-0.633
5	81	0.681
5	82	-0.616
5	85	0.741
5	87	0.668
5	88	0.682
6	7	-0.65
6	8	0.75
6	9	0.903
6	62	0.732
6	67	-0.735
6	73	-0.817
6	75	0.768
6	85	-0.759
6	87	-0.748
6	98	-0.712
6	99	-0.634
7	8	-0.657
7	9	-0.721
7	73	0.632
7	75	-0.612
7	82	-0.679
7	85	0.746
7	87	0.724
7	88	0.611
8	9	0.754
8	80	-0.648
8	82	0.863
8	84	0.782
8	85	-0.757
8	87	-0.626
8	98	-0.701
9	98	-0.771
10	2	-0.684
10	8	0.742
10	14	0.69
10	17	-0.708
10	21	-0.636
10	27	0.717
10	30	0.609
10	31	0.701
10	37	0.779
10	46	0.83
10	49	-0.656
10	58	0.621
10	62	0.723
10	72	0.695
10	75	0.795
10	82	0.689
10	105	0.734
10	110	-0.659
10	113	-0.609
10	125	0.666
10	141	0.704
10	164	-0.636
10	184	0.651
10	185	-0.614
10	218	0.668
10	Salinity	0.662
11	5	-0.688
11	7	-0.672
12	2	0.739
12	4	-0.671
12	13	0.646
12	16	0.723
12	19	0.754
12	23	-0.665
12	24	-0.67
12	25	-0.789
12	53	0.648
12	64	0.743
12	72	-0.621
12	76	0.693
12	78	0.601
12	89	-0.69
12	90	0.752
12	92	0.611
12	122	-0.605
12	150	-0.605
12	166	0.708
12	Salinity	-0.651
12	Temperature	-0.603
13	24	-0.669
13	39	0.622
13	207	0.621
13	Salinity	-0.718
13	Temperature	-0.641
14	3	-0.818
14	5	-0.714
14	6	0.873
14	7	-0.664
14	8	0.795
14	9	0.841
14	18	-0.774
14	21	-0.779
14	22	0.743
14	27	0.802
14	30	0.766
14	31	0.905
14	32	0.66
14	37	0.864
14	40	-0.684
14	46	0.846
14	47	0.807
14	56	-0.823
14	57	-0.667
14	58	0.909
14	62	0.754
14	67	-0.738
14	73	-0.77
14	75	0.854
14	80	-0.68
14	82	0.686
14	84	0.6
14	85	-0.776
14	87	-0.676
14	98	-0.705
14	145	-0.672
14	150	-0.618
14	154	-0.628
14	180	0.804
14	184	0.797
14	185	-0.716
14	189	-0.752
14	205	-0.656
14	218	0.642
15	4	0.691
15	6	-0.642
15	9	-0.654
15	22	-0.61
15	40	0.73
15	43	0.72
15	57	0.617
15	61	-0.6
15	73	0.649
15	87	0.643
15	150	0.707
15	154	0.691
15	189	0.675
15	221	0.639
15	231	0.654
16	2	0.8
16	4	-0.626
16	19	0.8
16	23	-0.718
16	25	-0.721
16	49	0.614
16	61	0.648
16	64	0.695
16	76	0.757
16	78	0.723
16	89	-0.671
16	90	0.643
16	94	0.637
16	166	0.808
17	2	0.794
17	23	-0.686
17	49	0.62
17	75	-0.612
17	Salinity	-0.671
18	3	0.762
18	5	0.824
18	6	-0.747
18	7	0.895
18	8	-0.744
18	9	-0.833
18	21	0.831
18	27	-0.708
18	30	-0.67
18	31	-0.731
18	37	-0.737
18	40	0.84
18	43	0.765
18	46	-0.651
18	50	0.733
18	56	0.806
18	57	0.687
18	58	-0.751
18	62	-0.719
18	67	0.713
18	73	0.754
18	75	-0.701
18	80	0.622
18	82	-0.709
18	84	-0.616
18	85	0.819
18	87	0.797
18	98	0.681
18	180	-0.685
18	184	-0.722
18	185	0.696
18	189	0.685
18	205	0.659
18	218	-0.706
19	2	0.77
19	4	-0.648
19	23	-0.683
19	25	-0.771
19	61	0.686
19	64	0.759
19	72	-0.62
19	76	0.699
19	78	0.692
19	83	-0.638
19	89	-0.736
19	90	0.765
19	94	0.714
19	95	0.625
20	31	0.636
20	32	0.664
20	38	-0.613
20	52	-0.7
20	68	0.635
21	3	0.71
21	5	0.837
21	6	-0.658
21	7	0.857
21	8	-0.807
21	9	-0.751
21	27	-0.75
21	30	-0.823
21	31	-0.683
21	37	-0.769
21	40	0.694
21	42	0.705
21	43	0.631
21	46	-0.756
21	47	-0.627
21	50	0.651
21	56	0.688
21	58	-0.746
21	62	-0.802
21	67	0.667
21	73	0.612
21	75	-0.8
21	80	0.686
21	82	-0.801
21	84	-0.646
21	85	0.834
21	87	0.665
21	98	0.649
21	218	-0.79
22	3	-0.727
22	4	-0.6
22	6	0.836
22	9	0.801
22	27	0.61
22	31	0.776
22	37	0.65
22	38	-0.653
22	43	-0.719
22	47	0.669
22	51	0.677
22	56	-0.735
22	57	-0.754
22	58	0.807
22	60	-0.614
22	67	-0.641
22	73	-0.807
22	75	0.614
22	85	-0.608
22	98	-0.67
23	25	0.679
23	30	0.715
23	49	-0.74
23	64	-0.73
23	72	0.758
23	75	0.638
23	76	-0.725
23	78	-0.686
23	82	0.615
23	95	-0.605
23	Salinity	0.654
24	39	-0.716
24	51	-0.746
24	60	0.6
25	4	0.616
25	53	-0.657
25	61	-0.617
25	64	-0.721
25	76	-0.757
25	78	-0.68
25	83	0.684
25	89	0.812
25	90	-0.741
25	94	-0.67
25	95	-0.604
27	3	-0.651
27	5	-0.615
27	6	0.778
27	7	-0.603
27	8	0.884
27	9	0.753
27	30	0.789
27	31	0.759
27	37	0.744
27	40	-0.654
27	46	0.735
27	47	0.709
27	50	-0.743
27	56	-0.727
27	58	0.763
27	62	0.865
27	67	-0.738
27	71	0.688
27	73	-0.621
27	75	0.864
27	82	0.789
27	84	0.755
27	85	-0.763
27	87	-0.628
27	98	-0.755
28	5	-0.667
28	7	-0.715
28	40	-0.639
30	7	-0.601
30	8	0.814
30	9	0.602
30	31	0.701
30	37	0.692
30	42	-0.696
30	46	0.699
30	47	0.66
30	49	-0.645
30	56	-0.653
30	58	0.683
30	62	0.78
30	67	-0.649
30	75	0.784
30	80	-0.608
30	82	0.81
30	84	0.685
30	85	-0.745
30	98	-0.627
31	5	-0.642
31	6	0.858
31	7	-0.609
31	8	0.777
31	9	0.836
31	32	0.623
31	37	0.774
31	38	-0.618
31	40	-0.662
31	46	0.826
31	47	0.701
31	56	-0.761
31	57	-0.689
31	58	0.865
31	62	0.708
31	67	-0.749
31	73	-0.749
31	75	0.83
31	82	0.633
31	85	-0.727
31	87	-0.648
31	98	-0.697
32	38	-0.661
37	5	-0.647
37	6	0.771
37	7	-0.635
37	8	0.761
37	9	0.808
37	43	-0.671
37	46	0.793
37	47	0.712
37	56	-0.722
37	57	-0.609
37	58	0.819
37	62	0.764
37	67	-0.625
37	73	-0.67
37	75	0.806
37	80	-0.653
37	82	0.689
37	84	0.656
37	85	-0.668
37	87	-0.705
37	98	-0.755
39	51	0.727
40	5	0.805
40	6	-0.734
40	7	0.82
40	8	-0.654
40	9	-0.783
40	43	0.69
40	46	-0.626
40	50	0.694
40	56	0.796
40	57	0.692
40	58	-0.728
40	62	-0.648
40	73	0.784
40	81	0.649
40	85	0.715
40	87	0.739
43	5	0.717
43	6	-0.715
43	7	0.633
43	9	-0.791
43	50	0.734
43	54	0.66
43	56	0.722
43	57	0.77
43	58	-0.676
43	61	-0.619
43	67	0.619
43	73	0.721
43	85	0.692
43	87	0.734
43	98	0.628
44	74	0.696
46	5	-0.685
46	6	0.724
46	7	-0.632
46	8	0.793
46	9	0.681
46	47	0.721
46	56	-0.627
46	58	0.774
46	62	0.796
46	75	0.811
46	80	-0.697
46	82	0.754
46	85	-0.636
47	6	0.695
47	8	0.649
47	9	0.688
47	56	-0.664
47	58	0.733
47	62	0.625
47	73	-0.602
47	75	0.787
47	80	-0.65
47	98	-0.658
48	83	0.602
49	72	-0.656
49	75	-0.608
50	6	-0.656
50	8	-0.703
50	9	-0.704
50	56	0.738
50	57	0.602
50	58	-0.623
50	62	-0.754
50	67	0.648
50	73	0.626
50	84	-0.639
50	85	0.774
50	87	0.61
50	98	0.723
50	99	0.645
51	57	-0.657
51	60	-0.735
53	89	-0.635
53	92	0.628
54	61	-0.721
54	76	-0.606
54	81	0.75
54	88	0.668
54	89	0.641
56	6	-0.805
56	7	0.713
56	8	-0.691
56	9	-0.84
56	57	0.785
56	58	-0.804
56	62	-0.663
56	67	0.764
56	73	0.82
56	75	-0.678
56	80	0.633
56	85	0.838
56	87	0.685
56	98	0.79
56	99	0.694
57	6	-0.772
57	9	-0.779
57	58	-0.724
57	67	0.748
57	73	0.812
57	81	0.637
57	85	0.663
57	87	0.648
57	98	0.625
58	6	0.903
58	7	-0.689
58	8	0.785
58	9	0.894
58	62	0.764
58	67	-0.735
58	73	-0.799
58	75	0.786
58	80	-0.668
58	82	0.6
58	85	-0.766
58	87	-0.685
58	98	-0.733
60	89	0.631
61	76	0.607
61	78	0.69
61	81	-0.6
61	94	0.626
62	7	-0.646
62	8	0.898
62	9	0.737
62	67	-0.649
62	71	0.604
62	72	0.606
62	75	0.837
62	80	-0.621
62	82	0.868
62	84	0.72
62	85	-0.759
62	87	-0.61
62	98	-0.716
62	Salinity	0.637
64	76	0.708
64	78	0.677
64	89	-0.605
64	90	0.642
64	94	0.631
64	95	0.602
65	72	-0.651
67	8	-0.705
67	9	-0.715
67	71	-0.617
67	73	0.687
67	75	-0.67
67	84	-0.648
67	85	0.774
67	87	0.643
67	98	0.708
67	99	0.645
68	74	0.67
68	88	0.625
71	8	0.618
71	84	0.686
72	75	0.656
73	8	-0.609
73	9	-0.809
73	75	-0.636
73	80	0.621
73	81	0.609
73	85	0.735
73	87	0.716
73	98	0.693
73	99	0.61
75	8	0.877
75	9	0.796
75	80	-0.638
75	82	0.727
75	84	0.691
75	85	-0.713
75	87	-0.629
75	98	-0.71
76	78	0.725
76	83	-0.626
76	89	-0.648
76	90	0.669
76	94	0.616
76	95	0.648
78	94	0.623
78	95	0.637
80	82	-0.669
80	85	0.621
81	85	0.617
81	87	0.617
81	88	0.658
81	97	0.616
82	84	0.732
82	85	-0.684
82	Salinity	0.703
83	89	0.677
84	85	-0.639
84	87	-0.653
84	98	-0.616
84	Salinity	0.604
85	9	-0.782
85	87	0.661
85	98	0.73
85	99	0.669
87	9	-0.756
87	98	0.702
89	90	-0.76
89	94	-0.68
90	94	0.609
92	Salinity	-0.735
97	Temperature	0.608
100	3	-0.625
100	6	0.601
100	14	0.733
100	20	0.682
100	27	0.61
100	30	0.622
100	31	0.723
100	46	0.652
100	56	-0.603
100	58	0.635
100	67	-0.653
100	75	0.64
100	85	-0.604
100	102	0.642
100	109	0.601
100	110	-0.609
100	119	0.645
100	180	0.724
101	3	-0.749
101	4	-0.619
101	6	0.774
101	9	0.72
101	14	0.727
101	22	0.742
101	24	-0.608
101	31	0.668
101	43	-0.655
101	56	-0.686
101	57	-0.728
101	58	0.714
101	67	-0.605
101	73	-0.764
101	81	-0.621
101	85	-0.67
101	97	-0.637
101	99	-0.649
101	102	0.656
101	110	-0.627
101	111	-0.645
101	112	-0.784
101	114	0.637
101	115	-0.729
101	120	-0.767
101	122	-0.67
101	124	-0.78
101	127	-0.628
101	137	-0.602
101	145	-0.719
101	150	-0.757
101	154	-0.683
101	189	-0.784
101	205	-0.75
101	221	-0.709
101	Temperature	-0.621
102	13	0.653
102	14	0.633
102	20	0.619
102	22	0.636
102	24	-0.62
102	38	-0.733
102	51	0.622
102	52	-0.63
102	111	-0.615
102	112	-0.627
102	114	0.748
102	124	-0.645
102	137	-0.612
102	145	-0.681
102	207	0.605
102	Temperature	-0.633
103	2	0.618
103	12	0.624
103	16	0.61
103	19	0.623
103	23	-0.651
103	112	-0.614
103	166	0.624
104	32	-0.683
104	38	0.603
105	5	-0.696
105	6	0.688
105	7	-0.661
105	8	0.783
105	9	0.746
105	14	0.759
105	17	-0.609
105	18	-0.716
105	21	-0.788
105	27	0.803
105	30	0.715
105	31	0.682
105	37	0.794
105	40	-0.62
105	46	0.735
105	47	0.749
105	56	-0.647
105	58	0.722
105	62	0.798
105	75	0.836
105	82	0.752
105	84	0.675
105	85	-0.676
105	87	-0.602
105	98	-0.673
105	110	-0.724
105	116	0.674
105	120	-0.618
105	127	-0.658
105	184	0.751
105	185	-0.704
105	Salinity	0.635
107	36	-0.618
108	20	0.618
108	29	0.641
108	44	0.617
108	68	0.682
109	3	-0.702
109	6	0.621
109	8	0.61
109	9	0.608
109	14	0.811
109	18	-0.615
109	20	0.607
109	21	-0.727
109	27	0.64
109	30	0.777
109	31	0.71
109	32	0.608
109	37	0.644
109	46	0.666
109	47	0.725
109	49	-0.647
109	56	-0.659
109	58	0.727
109	62	0.608
109	67	-0.61
109	75	0.681
109	85	-0.673
109	110	-0.669
109	111	-0.659
109	116	0.613
109	126	-0.668
109	131	-0.631
109	135	-0.62
109	137	-0.609
109	184	0.652
110	3	0.801
110	5	0.613
110	6	-0.789
110	8	-0.775
110	9	-0.809
110	14	-0.836
110	18	0.79
110	21	0.786
110	22	-0.736
110	27	-0.77
110	30	-0.712
110	31	-0.81
110	37	-0.812
110	40	0.617
110	43	0.674
110	46	-0.706
110	47	-0.698
110	50	0.669
110	56	0.804
110	57	0.689
110	58	-0.799
110	62	-0.77
110	67	0.768
110	73	0.729
110	75	-0.79
110	80	0.61
110	82	-0.615
110	84	-0.6
110	85	0.821
110	87	0.659
110	98	0.736
110	99	0.673
110	115	0.66
110	116	-0.642
110	120	0.844
110	124	0.648
110	127	0.772
110	129	0.62
110	135	0.601
110	137	0.749
110	145	0.638
110	180	-0.678
110	184	-0.777
110	185	0.841
110	189	0.767
110	205	0.658
111	3	0.763
111	9	-0.601
111	14	-0.656
111	56	0.686
111	57	0.656
111	58	-0.601
111	67	0.675
111	73	0.675
111	85	0.709
111	115	0.7
111	120	0.607
111	124	0.693
111	145	0.674
111	189	0.626
111	205	0.671
112	3	0.653
112	4	0.666
112	6	-0.699
112	9	-0.612
112	12	-0.656
112	14	-0.604
112	15	0.681
112	22	-0.668
112	24	0.627
112	38	0.656
112	40	0.674
112	43	0.641
112	56	0.659
112	57	0.715
112	58	-0.607
112	73	0.746
112	97	0.623
112	99	0.654
112	114	-0.611
112	115	0.634
112	120	0.65
112	122	0.734
112	124	0.782
112	145	0.756
112	150	0.841
112	154	0.747
112	189	0.73
112	205	0.734
112	221	0.681
112	Temperature	0.679
113	2	0.71
113	17	0.669
113	23	-0.682
113	49	0.689
113	117	0.623
114	13	0.673
114	24	-0.796
114	39	0.677
114	51	0.686
114	60	-0.6
114	142	0.712
114	145	-0.657
114	150	-0.633
114	207	0.642
114	Temperature	-0.659
115	3	0.842
115	6	-0.699
115	7	0.6
115	9	-0.714
115	14	-0.66
115	18	0.667
115	22	-0.674
115	31	-0.673
115	40	0.635
115	51	-0.604
115	56	0.722
115	57	0.774
115	58	-0.665
115	67	0.628
115	73	0.728
115	85	0.668
115	87	0.621
115	120	0.696
115	124	0.741
115	145	0.625
115	150	0.646
115	189	0.745
115	205	0.755
115	221	0.607
116	3	-0.678
116	8	0.711
116	14	0.738
116	18	-0.648
116	21	-0.734
116	27	0.682
116	30	0.773
116	31	0.609
116	37	0.604
116	42	-0.641
116	46	0.621
116	62	0.704
116	63	-0.611
116	67	-0.745
116	75	0.624
116	81	-0.608
116	82	0.691
116	84	0.646
116	85	-0.712
116	98	-0.636
116	131	-0.703
116	139	0.62
116	185	-0.639
116	218	0.608
117	2	0.705
117	16	0.609
117	17	0.719
117	23	-0.653
117	49	0.637
117	141	-0.651
119	20	0.676
120	3	0.779
120	5	0.669
120	6	-0.776
120	8	-0.676
120	9	-0.827
120	14	-0.756
120	15	0.625
120	18	0.729
120	21	0.708
120	22	-0.774
120	27	-0.706
120	31	-0.701
120	37	-0.661
120	40	0.667
120	43	0.752
120	47	-0.608
120	50	0.746
120	56	0.84
120	57	0.759
120	58	-0.787
120	60	0.635
120	62	-0.655
120	67	0.77
120	73	0.813
120	75	-0.635
120	85	0.813
120	98	0.72
120	99	0.72
120	124	0.776
120	127	0.793
120	137	0.636
120	145	0.667
120	150	0.682
120	184	-0.685
120	185	0.752
120	189	0.83
120	205	0.752
120	221	0.707
121	205	0.653
122	4	0.603
122	6	-0.622
122	15	0.722
122	54	0.605
122	57	0.632
122	73	0.616
122	89	0.722
122	150	0.723
122	154	0.678
122	189	0.623
122	221	0.669
122	231	0.611
123	76	0.625
123	78	0.622
124	3	0.779
124	5	0.625
124	6	-0.761
124	9	-0.751
124	14	-0.705
124	18	0.659
124	22	-0.741
124	31	-0.717
124	40	0.685
124	43	0.653
124	56	0.765
124	57	0.787
124	58	-0.753
124	67	0.668
124	73	0.819
124	85	0.712
124	87	0.6
124	97	0.623
124	98	0.63
124	137	0.635
124	145	0.813
124	150	0.794
124	154	0.767
124	180	-0.689
124	189	0.804
124	205	0.778
124	221	0.641
124	Temperature	0.649
125	5	-0.683
125	7	-0.748
125	8	0.812
125	14	0.634
125	18	-0.698
125	21	-0.805
125	27	0.676
125	28	0.626
125	30	0.706
125	36	-0.603
125	37	0.657
125	40	-0.621
125	46	0.728
125	58	0.602
125	62	0.748
125	75	0.743
125	80	-0.676
125	82	0.791
125	84	0.699
125	85	-0.644
125	87	-0.612
125	139	0.703
125	218	0.822
125	Salinity	0.658
126	21	0.633
126	30	-0.68
126	31	-0.614
126	82	-0.612
126	141	-0.605
127	3	0.687
127	5	0.696
127	6	-0.755
127	7	0.652
127	8	-0.725
127	9	-0.783
127	14	-0.687
127	15	0.628
127	18	0.751
127	21	0.719
127	22	-0.657
127	27	-0.731
127	31	-0.636
127	37	-0.677
127	40	0.738
127	43	0.753
127	46	-0.615
127	50	0.802
127	56	0.755
127	57	0.633
127	58	-0.718
127	62	-0.809
127	67	0.685
127	73	0.673
127	75	-0.705
127	82	-0.636
127	85	0.758
127	87	0.658
127	98	0.737
127	99	0.684
127	135	0.673
127	139	-0.606
127	184	-0.682
127	185	0.769
127	189	0.775
127	218	-0.612
127	221	0.677
129	23	-0.608
129	30	-0.612
129	49	0.618
129	184	-0.6
130	76	0.607
130	78	0.637
131	30	-0.737
131	56	0.614
131	63	0.641
131	85	0.649
135	7	0.66
135	9	-0.634
135	18	0.692
135	21	0.713
135	27	-0.606
135	37	-0.604
135	40	0.605
135	47	-0.607
135	50	0.658
135	56	0.728
135	62	-0.643
135	85	0.63
135	98	0.633
135	189	0.611
136	4	-0.681
136	72	-0.628
136	Salinity	-0.673
137	3	0.681
137	6	-0.674
137	9	-0.641
137	14	-0.755
137	20	-0.642
137	22	-0.737
137	31	-0.749
137	32	-0.697
137	37	-0.689
137	38	0.649
137	46	-0.664
137	47	-0.674
137	56	0.653
137	58	-0.713
137	73	0.65
137	75	-0.634
137	145	0.637
137	150	0.605
137	180	-0.7
137	184	-0.639
137	189	0.654
139	5	-0.671
139	6	0.618
139	7	-0.715
139	8	0.695
139	18	-0.703
139	21	-0.673
139	40	-0.681
139	50	-0.638
139	62	0.691
139	81	-0.638
139	82	0.671
139	84	0.606
139	85	-0.651
139	87	-0.631
139	218	0.678
141	2	-0.647
141	16	-0.607
141	23	0.606
141	25	0.718
141	30	0.641
141	46	0.705
141	72	0.693
141	75	0.667
141	82	0.651
141	83	0.611
142	53	0.657
142	60	-0.67
145	3	0.73
145	6	-0.728
145	9	-0.71
145	22	-0.727
145	31	-0.691
145	38	0.639
145	40	0.608
145	43	0.692
145	51	-0.633
145	56	0.668
145	57	0.822
145	58	-0.693
145	67	0.712
145	73	0.716
145	85	0.611
145	99	0.605
145	150	0.743
145	154	0.737
145	180	-0.718
145	189	0.773
145	205	0.739
145	Temperature	0.621
148	5	0.638
148	7	0.671
148	21	0.671
148	42	0.707
148	218	-0.606
150	3	0.701
150	4	0.634
150	6	-0.773
150	9	-0.673
150	22	-0.742
150	24	0.632
150	31	-0.608
150	40	0.666
150	43	0.663
150	54	0.615
150	56	0.664
150	57	0.787
150	58	-0.675
150	73	0.757
150	99	0.632
150	154	0.781
150	189	0.792
150	205	0.703
150	221	0.711
151	2	0.602
151	16	0.606
151	19	0.621
151	25	-0.737
151	64	0.607
151	76	0.646
151	78	0.65
151	89	-0.613
151	95	0.655
151	166	0.681
154	3	0.666
154	4	0.638
154	5	0.602
154	6	-0.715
154	9	-0.718
154	22	-0.747
154	31	-0.652
154	38	0.602
154	40	0.696
154	43	0.712
154	56	0.665
154	57	0.799
154	58	-0.652
154	73	0.725
154	189	0.731
154	205	0.6
154	221	0.642
154	231	0.605
158	68	0.629
158	74	0.689
164	2	0.716
164	17	0.636
165	54	-0.648
165	61	0.64
166	2	0.784
166	4	-0.685
166	19	0.836
166	23	-0.676
166	25	-0.764
166	49	0.613
166	54	-0.645
166	61	0.645
166	64	0.768
166	76	0.813
166	78	0.758
166	83	-0.614
166	89	-0.749
166	90	0.728
166	94	0.677
166	95	0.664
170	25	-0.612
170	90	0.641
174	48	0.671
174	83	0.786
174	238	-0.62
180	3	-0.699
180	6	0.782
180	8	0.67
180	9	0.745
180	22	0.676
180	31	0.81
180	37	0.7
180	40	-0.656
180	43	-0.602
180	46	0.727
180	56	-0.675
180	57	-0.684
180	58	0.79
180	67	-0.717
180	73	-0.66
180	75	0.685
180	80	-0.658
180	87	-0.687
180	189	-0.628
180	205	-0.656
184	3	-0.705
184	5	-0.631
184	6	0.776
184	7	-0.649
184	8	0.718
184	9	0.807
184	21	-0.69
184	22	0.645
184	27	0.744
184	30	0.622
184	31	0.758
184	37	0.823
184	43	-0.631
184	46	0.658
184	47	0.678
184	50	-0.6
184	56	-0.751
184	58	0.774
184	62	0.726
184	67	-0.662
184	73	-0.637
184	75	0.748
184	82	0.611
184	84	0.606
184	85	-0.718
184	87	-0.705
184	98	-0.734
184	185	-0.752
184	189	-0.656
184	218	0.612
185	3	0.647
185	6	-0.706
185	8	-0.785
185	9	-0.742
185	21	0.745
185	22	-0.64
185	27	-0.794
185	30	-0.725
185	31	-0.711
185	37	-0.753
185	43	0.62
185	46	-0.636
185	47	-0.66
185	50	0.725
185	56	0.755
185	57	0.614
185	58	-0.682
185	62	-0.768
185	67	0.763
185	71	-0.635
185	73	0.609
185	75	-0.756
185	82	-0.658
185	84	-0.695
185	85	0.785
185	87	0.61
185	98	0.767
185	189	0.649
185	218	-0.651
189	3	0.786
189	4	0.646
189	5	0.696
189	6	-0.859
189	9	-0.834
189	21	0.603
189	22	-0.772
189	27	-0.672
189	31	-0.738
189	37	-0.613
189	40	0.752
189	43	0.735
189	47	-0.626
189	50	0.68
189	56	0.838
189	57	0.792
189	58	-0.77
189	60	0.638
189	67	0.687
189	73	0.833
189	75	-0.614
189	85	0.729
189	87	0.652
189	98	0.736
189	99	0.698
189	205	0.717
189	221	0.764
189	231	0.609
205	3	0.778
205	4	0.646
205	6	-0.699
205	9	-0.728
205	22	-0.71
205	31	-0.641
205	40	0.672
205	43	0.699
205	56	0.795
205	57	0.787
205	58	-0.694
205	67	0.645
205	73	0.762
205	81	0.624
205	85	0.687
205	87	0.646
205	221	0.714
207	38	-0.606
207	39	0.676
218	5	-0.645
218	7	-0.678
218	8	0.872
218	9	0.62
218	27	0.747
218	30	0.734
218	31	0.623
218	37	0.63
218	46	0.723
218	58	0.609
218	62	0.772
218	75	0.767
218	82	0.823
218	84	0.761
218	85	-0.677
218	87	-0.633
218	Salinity	0.714
221	3	0.678
221	4	0.643
221	5	0.614
221	6	-0.698
221	9	-0.7
221	40	0.671
221	43	0.721
221	50	0.722
221	54	0.691
221	56	0.678
221	57	0.672
221	60	0.63
221	73	0.716
221	81	0.708
221	85	0.701
221	87	0.622
221	89	0.654
221	99	0.657
231	5	0.641
231	6	-0.673
231	9	-0.647
231	43	0.612
231	87	0.744
238	54	-0.607

## Sheet: FL_50-80
Start	Target	Correlation
1	3	0.805
1	5	0.753
1	6	-0.83
1	7	0.634
1	9	-0.852
1	14	-0.734
1	18	0.835
1	21	0.752
1	22	-0.814
1	31	-0.691
1	37	-0.718
1	40	0.709
1	43	0.611
1	46	-0.683
1	50	0.777
1	51	-0.663
1	56	0.848
1	57	0.783
1	58	-0.833
1	67	0.727
1	73	0.835
1	85	0.713
1	87	0.657
1	97	0.682
1	98	0.708
1	99	0.702
1	101	-0.811
1	104	0.64
1	105	-0.678
1	110	0.694
1	111	0.645
1	115	0.712
1	120	0.674
1	122	0.633
1	124	0.689
1	127	0.66
1	129	0.623
1	131	0.6
1	137	0.749
1	139	-0.671
1	150	0.688
1	154	0.766
1	180	-0.706
1	184	-0.777
1	185	0.763
1	189	0.858
1	205	0.752
1	221	0.792
1	231	0.762
2	23	-0.648
2	25	-0.706
2	41	0.738
2	49	0.609
2	61	0.603
2	65	0.681
2	72	-0.775
2	75	-0.659
2	76	0.641
2	82	-0.608
2	83	-0.633
2	89	-0.697
2	90	0.767
2	94	0.632
2	95	0.648
2	Salinity	-0.634
3	4	0.627
3	6	-0.709
3	9	-0.744
3	31	-0.664
3	32	-0.644
3	37	-0.618
3	38	0.651
3	40	0.663
3	50	0.625
3	51	-0.621
3	56	0.821
3	57	0.839
3	58	-0.756
3	67	0.653
3	73	0.686
3	85	0.618
3	97	0.682
3	99	0.637
3	Temperature	0.693
4	41	-0.65
4	53	-0.606
4	54	0.647
4	56	0.706
4	57	0.754
4	60	0.691
4	66	-0.611
4	67	0.635
4	81	0.62
4	89	0.73
4	93	-0.631
4	97	0.63
4	Temperature	0.616
5	6	-0.724
5	7	0.883
5	9	-0.753
5	50	0.676
5	54	0.716
5	56	0.738
5	57	0.622
5	58	-0.711
5	59	-0.632
5	73	0.658
5	85	0.624
5	87	0.658
5	99	0.615
6	7	-0.649
6	8	0.649
6	9	0.893
6	62	0.682
6	73	-0.701
6	75	0.706
6	82	0.625
6	84	0.628
6	85	-0.65
6	87	-0.657
6	98	-0.752
6	99	-0.602
7	9	-0.636
7	82	-0.637
7	85	0.607
7	87	0.765
8	82	0.816
8	84	0.734
8	85	-0.735
8	92	-0.643
8	98	-0.617
8	Salinity	0.624
9	98	-0.686
10	2	-0.833
10	14	0.663
10	16	-0.755
10	17	-0.686
10	23	0.618
10	25	0.654
10	27	0.665
10	31	0.689
10	37	0.663
10	41	-0.685
10	46	0.631
10	47	0.642
10	49	-0.65
10	65	-0.743
10	72	0.72
10	75	0.709
10	83	0.613
10	98	-0.637
10	104	-0.645
10	105	0.662
10	109	0.64
10	110	-0.634
10	113	-0.687
10	117	-0.601
10	125	0.699
10	141	0.698
10	164	-0.716
10	170	-0.612
12	2	0.631
12	4	-0.641
12	13	0.709
12	16	0.634
12	19	0.788
12	25	-0.628
12	39	0.71
12	53	0.81
12	57	-0.611
12	89	-0.605
12	90	0.788
12	92	0.647
12	122	-0.667
12	124	-0.609
12	136	0.78
12	142	0.705
12	150	-0.685
12	166	0.61
12	Salinity	-0.645
12	Temperature	-0.609
13	20	0.681
13	38	-0.655
13	39	0.789
13	52	-0.662
13	142	0.621
13	207	0.732
13	241	0.721
13	Salinity	-0.748
13	Temperature	-0.743
14	3	-0.721
14	5	-0.645
14	6	0.845
14	8	0.653
14	9	0.791
14	18	-0.689
14	21	-0.788
14	22	0.739
14	27	0.71
14	30	0.737
14	31	0.898
14	32	0.688
14	37	0.875
14	40	-0.633
14	46	0.862
14	47	0.717
14	49	-0.626
14	50	-0.64
14	56	-0.705
14	57	-0.618
14	58	0.905
14	62	0.721
14	73	-0.625
14	75	0.73
14	80	-0.624
14	82	0.66
14	85	-0.611
14	98	-0.715
14	141	0.609
14	154	-0.601
14	164	-0.602
14	180	0.822
14	184	0.741
14	185	-0.67
14	189	-0.692
14	218	0.697
15	5	0.667
15	9	-0.627
15	18	0.635
15	28	-0.675
15	40	0.622
15	43	0.681
15	59	-0.657
15	87	0.702
16	2	0.857
16	17	0.615
16	19	0.797
16	23	-0.764
16	25	-0.749
16	33	0.608
16	41	0.786
16	54	-0.607
16	61	0.716
16	65	0.601
16	72	-0.702
16	76	0.629
16	78	0.64
16	83	-0.678
16	89	-0.775
16	90	0.711
16	94	0.646
16	95	0.603
16	166	0.687
16	170	0.716
16	Salinity	-0.617
17	2	0.775
17	6	-0.626
17	21	0.635
17	27	-0.699
17	46	-0.636
17	47	-0.607
17	49	0.674
17	72	-0.687
17	75	-0.705
17	84	-0.635
17	98	0.696
17	184	-0.636
17	185	0.602
17	187	0.657
18	3	0.78
18	4	0.613
18	5	0.827
18	6	-0.791
18	7	0.804
18	9	-0.745
18	21	0.813
18	22	-0.668
18	27	-0.601
18	28	-0.661
18	31	-0.615
18	37	-0.674
18	40	0.815
18	43	0.762
18	46	-0.68
18	50	0.744
18	54	0.607
18	56	0.862
18	57	0.73
18	58	-0.753
18	59	-0.606
18	62	-0.621
18	67	0.697
18	73	0.714
18	82	-0.606
18	85	0.8
18	87	0.78
18	97	0.62
18	98	0.605
18	99	0.73
18	184	-0.659
18	185	0.7
18	187	0.623
18	189	0.819
18	205	0.7
18	221	0.672
19	2	0.722
19	4	-0.676
19	23	-0.613
19	25	-0.693
19	33	0.753
19	39	0.617
19	41	0.767
19	53	0.679
19	54	-0.693
19	60	-0.63
19	61	0.705
19	78	0.63
19	81	-0.66
19	83	-0.698
19	88	-0.67
19	89	-0.782
19	90	0.828
19	93	0.665
19	94	0.733
20	22	0.615
20	32	0.642
20	38	-0.731
20	52	-0.646
20	207	0.685
20	241	0.668
20	Temperature	-0.62
21	3	0.651
21	5	0.788
21	6	-0.778
21	7	0.835
21	8	-0.79
21	9	-0.737
21	27	-0.735
21	28	-0.707
21	30	-0.752
21	31	-0.746
21	37	-0.783
21	40	0.716
21	42	0.683
21	43	0.706
21	46	-0.848
21	50	0.76
21	56	0.783
21	58	-0.78
21	62	-0.777
21	72	-0.616
21	75	-0.758
21	82	-0.807
21	84	-0.666
21	85	0.78
21	87	0.671
21	98	0.766
21	218	-0.795
22	3	-0.799
22	6	0.728
22	9	0.748
22	31	0.744
22	32	0.655
22	37	0.643
22	38	-0.684
22	39	0.611
22	46	0.604
22	50	-0.619
22	51	0.781
22	56	-0.725
22	57	-0.761
22	58	0.797
22	67	-0.604
22	73	-0.733
22	97	-0.673
22	221	-0.637
23	8	0.642
23	25	0.625
23	27	0.634
23	30	0.664
23	41	-0.621
23	47	0.63
23	49	-0.634
23	61	-0.661
23	62	0.614
23	64	-0.649
23	72	0.647
23	78	-0.634
24	29	-0.62
24	96	0.729
25	4	0.617
25	33	-0.607
25	41	-0.723
25	60	0.629
25	61	-0.704
25	78	-0.662
25	83	0.73
25	89	0.737
25	90	-0.708
26	5	-0.665
26	7	-0.67
26	28	0.811
26	36	-0.753
26	77	0.604
26	91	0.647
27	6	0.703
27	8	0.857
27	30	0.765
27	31	0.716
27	37	0.621
27	46	0.767
27	47	0.695
27	49	-0.72
27	50	-0.609
27	58	0.619
27	62	0.785
27	72	0.625
27	75	0.818
27	82	0.73
27	84	0.753
27	85	-0.602
27	98	-0.692
28	5	-0.793
28	7	-0.717
28	9	0.602
28	36	-0.712
28	40	-0.668
28	43	-0.676
28	50	-0.629
28	59	0.726
28	77	0.601
28	87	-0.654
30	6	0.629
30	8	0.848
30	31	0.698
30	37	0.648
30	42	-0.65
30	46	0.751
30	47	0.681
30	49	-0.637
30	58	0.61
30	62	0.813
30	75	0.702
30	82	0.737
30	84	0.627
30	85	-0.693
31	6	0.757
31	8	0.657
31	9	0.719
31	32	0.678
31	37	0.721
31	38	-0.615
31	46	0.761
31	47	0.673
31	49	-0.683
31	56	-0.666
31	58	0.817
31	62	0.679
31	72	0.635
31	75	0.678
31	98	-0.729
32	9	0.667
32	37	0.603
32	38	-0.765
32	58	0.656
33	4	-0.7
33	41	0.643
33	54	-0.712
33	61	0.687
33	70	0.6
33	78	0.708
33	83	-0.6
33	88	-0.602
33	89	-0.678
33	90	0.626
33	93	0.684
36	5	0.639
36	7	0.726
36	77	-0.647
37	5	-0.686
37	6	0.846
37	9	0.861
37	40	-0.625
37	46	0.784
37	50	-0.692
37	56	-0.628
37	58	0.867
37	62	0.662
37	73	-0.672
37	75	0.664
37	82	0.614
37	98	-0.725
38	39	-0.694
39	51	0.661
39	57	-0.619
39	Salinity	-0.625
39	Temperature	-0.655
40	5	0.767
40	6	-0.681
40	7	0.764
40	9	-0.635
40	43	0.695
40	46	-0.622
40	50	0.728
40	54	0.656
40	56	0.809
40	57	0.673
40	58	-0.7
40	67	0.616
40	73	0.738
40	81	0.669
40	85	0.734
40	87	0.756
40	97	0.684
40	99	0.734
41	48	-0.602
41	54	-0.614
41	61	0.637
41	65	0.633
41	83	-0.697
41	89	-0.71
41	90	0.674
41	93	0.723
42	5	0.643
42	7	0.673
42	8	-0.631
42	85	0.609
43	5	0.716
43	6	-0.69
43	7	0.765
43	9	-0.674
43	54	0.604
43	56	0.726
43	87	0.808
44	68	0.708
44	74	0.733
46	5	-0.68
46	6	0.825
46	7	-0.652
46	8	0.726
46	9	0.773
46	47	0.666
46	50	-0.615
46	56	-0.669
46	58	0.808
46	62	0.7
46	72	0.626
46	75	0.791
46	82	0.8
46	84	0.672
46	85	-0.63
46	98	-0.701
47	49	-0.693
47	62	0.628
47	72	0.602
47	75	0.655
48	83	0.741
49	8	-0.666
49	62	-0.634
49	72	-0.634
49	75	-0.626
49	98	0.71
50	6	-0.67
50	7	0.615
50	8	-0.639
50	9	-0.652
50	56	0.775
50	57	0.62
50	58	-0.705
50	62	-0.66
50	67	0.67
50	73	0.704
50	85	0.806
50	87	0.622
50	98	0.624
50	99	0.716
51	6	0.618
51	9	0.613
51	57	-0.617
51	58	0.605
51	60	-0.624
51	67	-0.607
51	73	-0.62
53	90	0.63
53	92	0.697
54	57	0.623
54	59	-0.619
54	73	0.625
54	78	-0.633
54	81	0.799
54	87	0.607
54	88	0.833
54	89	0.626
54	93	-0.638
54	99	0.606
56	6	-0.739
56	7	0.704
56	9	-0.715
56	57	0.774
56	58	-0.793
56	62	-0.627
56	67	0.769
56	73	0.77
56	81	0.667
56	85	0.831
56	87	0.74
56	97	0.689
56	98	0.605
56	99	0.754
57	9	-0.655
57	58	-0.669
57	67	0.664
57	73	0.755
57	81	0.647
57	97	0.74
57	99	0.665
57	Temperature	0.76
58	6	0.887
58	7	-0.626
58	8	0.6
58	9	0.881
58	62	0.689
58	73	-0.748
58	75	0.65
58	82	0.6
58	84	0.603
58	85	-0.662
58	98	-0.69
58	99	-0.632
59	9	0.613
60	67	0.774
60	85	0.635
60	89	0.62
60	99	0.642
61	78	0.661
61	83	-0.691
61	89	-0.684
61	90	0.676
61	94	0.645
62	8	0.856
62	71	0.611
62	75	0.743
62	82	0.695
62	84	0.702
62	85	-0.734
62	98	-0.678
63	8	-0.63
65	83	-0.631
65	89	-0.642
67	73	0.653
67	85	0.767
67	99	0.689
68	74	0.668
72	8	0.663
72	75	0.641
72	82	0.65
72	83	0.6
72	Salinity	0.6
73	9	-0.73
73	81	0.65
73	85	0.635
73	87	0.62
73	97	0.65
73	99	0.777
75	82	0.786
75	84	0.73
75	98	-0.741
75	Salinity	0.636
76	89	-0.606
76	95	0.79
78	83	-0.653
78	89	-0.704
81	88	0.769
81	89	0.607
81	90	-0.605
81	94	-0.623
81	97	0.612
81	99	0.727
82	84	0.743
82	85	-0.619
82	92	-0.632
82	Salinity	0.617
83	88	0.62
83	89	0.726
84	85	-0.604
84	98	-0.601
85	98	0.616
85	99	0.781
87	9	-0.667
88	89	0.64
88	90	-0.623
88	93	-0.624
89	90	-0.684
89	93	-0.634
89	94	-0.69
90	94	0.661
90	Salinity	-0.634
92	Salinity	-0.675
97	99	0.609
97	Temperature	0.635
100	3	-0.658
100	14	0.705
100	20	0.634
100	22	0.628
100	31	0.68
100	32	0.663
100	47	0.606
100	58	0.623
100	104	-0.726
100	109	0.616
100	110	-0.667
100	119	0.617
100	137	-0.617
100	180	0.773
101	3	-0.732
101	4	-0.608
101	5	-0.69
101	6	0.715
101	9	0.758
101	14	0.667
101	18	-0.725
101	22	0.696
101	31	0.622
101	40	-0.733
101	50	-0.666
101	54	-0.654
101	56	-0.75
101	57	-0.741
101	58	0.76
101	73	-0.752
101	81	-0.637
101	85	-0.623
101	97	-0.684
101	99	-0.698
101	102	0.628
101	111	-0.632
101	112	-0.661
101	115	-0.713
101	120	-0.623
101	122	-0.614
101	124	-0.708
101	131	-0.61
101	137	-0.6
101	145	-0.636
101	150	-0.675
101	154	-0.642
101	184	0.649
101	189	-0.771
101	205	-0.753
101	221	-0.717
101	238	0.629
102	3	-0.675
102	13	0.684
102	14	0.636
102	20	0.697
102	22	0.677
102	31	0.631
102	32	0.691
102	38	-0.801
102	57	-0.6
102	58	0.611
102	97	-0.617
102	109	0.617
102	112	-0.647
102	145	-0.654
102	180	0.662
102	207	0.75
102	Temperature	-0.623
103	12	0.623
103	16	0.619
103	23	-0.659
103	72	-0.606
103	92	0.634
104	2	0.606
104	3	0.621
104	6	-0.692
104	9	-0.655
104	14	-0.736
104	21	0.623
104	22	-0.605
104	31	-0.728
104	32	-0.72
104	37	-0.636
104	38	0.671
104	46	-0.682
104	47	-0.615
104	49	0.665
104	58	-0.674
104	98	0.63
104	109	-0.649
104	110	0.653
104	113	0.602
104	117	0.71
104	137	0.793
104	141	-0.666
104	164	0.687
104	180	-0.742
104	184	-0.672
105	5	-0.679
105	6	0.787
105	7	-0.613
105	8	0.751
105	9	0.743
105	14	0.804
105	17	-0.698
105	18	-0.687
105	21	-0.827
105	27	0.78
105	30	0.672
105	31	0.708
105	37	0.808
105	40	-0.617
105	46	0.851
105	47	0.611
105	50	-0.646
105	56	-0.629
105	58	0.771
105	62	0.748
105	72	0.637
105	75	0.8
105	82	0.745
105	84	0.669
105	85	-0.629
105	98	-0.701
105	110	-0.7
105	116	0.603
105	125	0.756
105	139	0.671
105	141	0.642
105	164	-0.618
105	180	0.601
105	184	0.734
105	185	-0.67
105	218	0.784
106	24	0.616
106	26	0.632
106	36	-0.611
106	91	0.664
106	107	0.647
107	26	0.79
107	28	0.736
107	36	-0.724
107	55	0.658
107	77	0.64
107	91	0.658
108	29	0.646
108	36	0.654
108	88	0.67
109	3	-0.64
109	14	0.788
109	20	0.619
109	21	-0.629
109	22	0.63
109	30	0.686
109	31	0.763
109	32	0.649
109	37	0.623
109	38	-0.626
109	46	0.661
109	47	0.649
109	48	0.65
109	58	0.634
109	80	-0.636
109	110	-0.761
109	120	-0.605
109	180	0.681
109	184	0.611
110	3	0.737
110	6	-0.688
110	8	-0.621
110	9	-0.653
110	14	-0.816
110	18	0.677
110	21	0.784
110	22	-0.712
110	27	-0.67
110	30	-0.759
110	31	-0.799
110	37	-0.78
110	46	-0.667
110	47	-0.663
110	49	0.679
110	50	0.656
110	56	0.688
110	58	-0.723
110	62	-0.756
110	75	-0.639
110	85	0.679
110	98	0.688
110	120	0.653
110	129	0.682
110	137	0.673
110	164	0.66
110	180	-0.701
110	184	-0.685
110	185	0.73
110	189	0.664
111	3	0.801
111	4	0.647
111	18	0.601
111	22	-0.648
111	56	0.647
111	57	0.75
111	112	0.666
111	115	0.675
111	120	0.623
111	124	0.755
111	145	0.737
111	150	0.657
111	154	0.706
111	189	0.638
111	205	0.656
111	221	0.66
111	Temperature	0.661
112	3	0.712
112	4	0.628
112	12	-0.658
112	13	-0.619
112	19	-0.606
112	22	-0.649
112	56	0.627
112	57	0.761
112	73	0.657
112	97	0.712
112	99	0.678
112	122	0.6
112	142	-0.602
112	150	0.776
112	154	0.646
112	205	0.682
112	Temperature	0.704
113	2	0.685
113	16	0.661
113	17	0.638
113	23	-0.629
113	25	-0.601
113	41	0.602
113	47	-0.655
113	49	0.718
113	95	0.617
113	141	-0.718
114	12	0.631
114	13	0.695
114	39	0.657
114	44	0.633
114	142	0.647
114	207	0.623
114	Salinity	-0.604
115	3	0.806
115	4	0.673
115	5	0.628
115	6	-0.624
115	7	0.609
115	9	-0.612
115	18	0.746
115	22	-0.669
115	40	0.625
115	43	0.609
115	56	0.802
115	57	0.73
115	58	-0.637
115	67	0.657
115	73	0.643
115	85	0.64
115	97	0.648
115	99	0.623
115	150	0.651
115	154	0.626
115	205	0.774
115	221	0.605
115	Temperature	0.669
116	6	0.634
116	7	-0.603
116	14	0.731
116	21	-0.674
116	37	0.637
116	40	-0.6
116	46	0.68
116	58	0.654
116	82	0.613
117	2	0.646
117	17	0.647
117	32	-0.641
117	137	0.62
117	141	-0.623
117	164	0.692
117	180	-0.617
119	48	0.604
120	3	0.786
120	14	-0.604
120	22	-0.716
120	50	0.632
120	56	0.737
120	57	0.687
120	58	-0.62
120	73	0.662
120	85	0.636
120	99	0.664
120	131	0.652
120	150	0.681
120	154	0.612
120	205	0.721
120	221	0.622
120	Temperature	0.626
121	36	0.653
122	39	-0.624
122	51	-0.648
122	73	0.688
122	124	0.616
122	145	0.628
122	150	0.652
122	154	0.703
122	221	0.692
123	54	-0.634
123	174	-0.631
124	3	0.806
124	4	0.679
124	18	0.616
124	22	-0.682
124	38	0.647
124	40	0.64
124	51	-0.611
124	56	0.745
124	57	0.817
124	58	-0.626
124	67	0.633
124	73	0.701
124	81	0.667
124	97	0.654
124	99	0.635
124	150	0.749
124	154	0.787
124	205	0.713
124	221	0.619
124	Temperature	0.749
125	2	-0.618
125	8	0.726
125	14	0.652
125	21	-0.74
125	27	0.694
125	30	0.692
125	37	0.656
125	46	0.733
125	62	0.667
125	72	0.613
125	75	0.775
125	82	0.817
125	84	0.661
125	91	0.645
125	139	0.648
125	141	0.6
125	185	-0.614
125	218	0.764
125	Salinity	0.698
127	5	0.688
127	7	0.65
127	18	0.786
127	21	0.698
127	28	-0.626
127	40	0.811
127	50	0.727
127	56	0.813
127	59	-0.612
127	62	-0.602
127	67	0.638
127	73	0.657
127	85	0.816
127	87	0.656
127	99	0.712
127	131	0.6
127	139	-0.612
127	185	0.662
127	189	0.652
127	205	0.642
129	3	0.624
129	6	-0.606
129	18	0.622
129	21	0.67
129	30	-0.627
129	49	0.631
129	50	0.613
129	56	0.61
129	58	-0.609
129	62	-0.683
129	67	0.623
129	85	0.701
129	131	0.622
129	185	0.645
129	187	0.634
129	189	0.653
131	3	0.606
131	50	0.656
131	56	0.663
131	57	0.612
131	67	0.638
131	73	0.601
131	85	0.679
131	99	0.709
131	185	0.628
131	189	0.643
131	221	0.614
135	5	0.631
135	37	-0.648
135	40	0.6
135	50	0.731
135	189	0.613
136	2	0.68
136	16	0.672
136	19	0.65
136	25	-0.6
136	53	0.716
136	90	0.672
136	92	0.653
136	170	0.638
136	Salinity	-0.676
137	3	0.683
137	6	-0.766
137	9	-0.778
137	14	-0.693
137	21	0.604
137	22	-0.731
137	31	-0.707
137	32	-0.668
137	37	-0.71
137	38	0.666
137	46	-0.626
137	51	-0.644
137	58	-0.721
137	98	0.728
137	154	0.68
137	180	-0.698
137	184	-0.74
137	189	0.67
139	5	-0.798
139	6	0.687
139	7	-0.782
139	9	0.709
139	14	0.645
139	15	-0.637
139	18	-0.704
139	21	-0.765
139	28	0.715
139	37	0.72
139	40	-0.729
139	43	-0.684
139	46	0.67
139	50	-0.668
139	56	-0.663
139	58	0.754
139	73	-0.64
139	82	0.657
139	87	-0.694
139	218	0.617
141	2	-0.752
141	8	0.708
141	16	-0.704
141	17	-0.644
141	23	0.651
141	25	0.664
141	27	0.651
141	30	0.665
141	31	0.655
141	41	-0.617
141	46	0.664
141	47	0.648
141	49	-0.676
141	62	0.627
141	72	0.78
141	75	0.684
141	82	0.668
141	83	0.63
141	164	-0.647
141	218	0.635
142	19	0.694
142	39	0.651
142	51	0.611
142	53	0.718
142	60	-0.625
142	166	0.6
145	3	0.743
145	51	-0.632
145	56	0.609
145	57	0.742
145	73	0.652
145	99	0.607
145	150	0.699
145	154	0.671
145	205	0.616
145	Temperature	0.713
148	7	0.607
148	42	0.661
148	54	0.619
150	3	0.747
150	4	0.68
150	18	0.658
150	19	-0.673
150	22	-0.659
150	33	-0.616
150	40	0.712
150	54	0.646
150	56	0.728
150	57	0.821
150	58	-0.611
150	73	0.735
150	81	0.732
150	97	0.687
150	99	0.699
150	154	0.696
150	205	0.695
150	221	0.668
150	Temperature	0.626
151	4	-0.631
151	16	0.643
151	19	0.706
151	25	-0.708
151	33	0.74
151	41	0.631
151	54	-0.635
151	61	0.718
151	78	0.624
151	83	-0.657
151	89	-0.714
151	90	0.67
151	93	0.625
151	166	0.61
154	3	0.779
154	6	-0.646
154	9	-0.683
154	18	0.644
154	22	-0.728
154	32	-0.632
154	38	0.658
154	39	-0.606
154	40	0.605
154	51	-0.69
154	56	0.666
154	57	0.747
154	58	-0.687
154	73	0.748
154	97	0.686
154	180	-0.659
154	189	0.771
154	205	0.624
154	221	0.642
154	231	0.639
154	Temperature	0.621
158	44	0.74
158	68	0.655
158	74	0.734
164	2	0.694
164	17	0.664
164	21	0.683
164	31	-0.624
164	46	-0.646
164	72	-0.668
164	98	0.619
165	5	-0.615
165	28	0.616
165	33	0.616
165	36	-0.62
165	54	-0.636
165	87	-0.604
165	93	0.6
165	174	-0.604
165	238	0.617
166	2	0.614
166	19	0.757
166	25	-0.655
166	33	0.733
166	54	-0.678
166	60	-0.645
166	61	0.648
166	78	0.723
166	81	-0.636
166	83	-0.619
166	88	-0.627
166	89	-0.669
166	90	0.66
166	94	0.667
170	2	0.725
170	19	0.647
170	25	-0.673
170	41	0.692
170	61	0.6
170	76	0.6
170	88	-0.658
170	89	-0.606
170	90	0.718
170	94	0.603
172	33	0.634
172	61	0.6
174	41	-0.675
174	48	0.631
174	83	0.699
174	88	0.605
174	93	-0.632
180	3	-0.691
180	6	0.663
180	9	0.693
180	21	-0.614
180	22	0.695
180	31	0.765
180	32	0.788
180	37	0.685
180	38	-0.67
180	46	0.662
180	47	0.611
180	58	0.727
180	184	0.641
180	189	-0.62
184	3	-0.613
184	5	-0.639
184	6	0.786
184	9	0.796
184	21	-0.716
184	22	0.696
184	31	0.704
184	37	0.79
184	46	0.72
184	50	-0.629
184	56	-0.635
184	58	0.754
184	75	0.607
184	98	-0.721
184	185	-0.638
184	189	-0.651
184	231	-0.62
185	6	-0.696
185	8	-0.756
185	9	-0.616
185	21	0.839
185	22	-0.601
185	27	-0.71
185	30	-0.711
185	31	-0.696
185	37	-0.639
185	42	0.625
185	46	-0.667
185	49	0.686
185	50	0.822
185	56	0.746
185	58	-0.7
185	62	-0.808
185	67	0.626
185	75	-0.668
185	82	-0.653
185	84	-0.672
185	85	0.766
185	98	0.731
185	187	0.687
185	189	0.628
185	218	-0.712
187	6	-0.62
187	8	-0.615
187	21	0.679
187	49	0.615
187	85	0.641
187	98	0.643
189	3	0.811
189	4	0.684
189	5	0.687
189	6	-0.76
189	7	0.614
189	9	-0.73
189	21	0.659
189	22	-0.803
189	31	-0.647
189	37	-0.619
189	40	0.734
189	43	0.626
189	50	0.709
189	51	-0.617
189	56	0.85
189	57	0.776
189	58	-0.744
189	60	0.653
189	67	0.692
189	73	0.746
189	85	0.693
189	87	0.641
189	97	0.802
189	99	0.753
189	205	0.772
189	221	0.706
189	Temperature	0.613
205	3	0.678
205	4	0.687
205	5	0.608
205	22	-0.691
205	40	0.715
205	50	0.68
205	54	0.637
205	56	0.804
205	57	0.706
205	58	-0.659
205	60	0.695
205	67	0.674
205	73	0.756
205	81	0.659
205	85	0.705
205	99	0.728
205	221	0.672
207	38	-0.704
207	Temperature	-0.612
218	6	0.642
218	27	0.754
218	30	0.782
218	31	0.648
218	37	0.65
218	46	0.787
218	58	0.649
218	62	0.726
218	82	0.843
218	84	0.691
218	Salinity	0.633
219	78	0.606
221	3	0.613
221	5	0.647
221	9	-0.635
221	50	0.647
221	51	-0.619
221	54	0.659
221	56	0.671
221	57	0.675
221	58	-0.623
221	60	0.66
221	67	0.655
221	73	0.72
221	81	0.631
221	85	0.631
221	99	0.752
221	238	-0.605
231	9	-0.678
231	73	0.607
238	5	-0.607
238	33	0.654
238	54	-0.754
238	59	0.644
238	73	-0.609
238	81	-0.633
238	88	-0.605
238	99	-0.627
241	39	0.646

## Sheet: FL_85-120
Start	Target	Correlation
1	3	0.781
1	5	0.643
1	6	-0.727
1	9	-0.727
1	15	0.67
1	17	0.784
1	18	0.741
1	21	0.649
1	22	-0.733
1	38	0.688
1	39	-0.63
1	56	0.68
1	57	0.65
1	58	-0.689
1	67	0.616
1	69	-0.638
1	101	-0.606
1	104	0.774
1	115	0.748
1	129	0.614
1	137	0.733
1	154	0.632
1	184	-0.6
1	185	0.667
1	187	0.628
1	189	0.714
1	205	0.625
1	231	0.639
2	6	-0.616
2	8	-0.601
2	23	-0.701
2	27	-0.649
2	29	-0.617
2	31	-0.674
2	32	-0.642
2	41	0.607
2	46	-0.63
2	49	0.851
2	53	0.605
2	58	-0.605
2	62	-0.665
2	65	0.722
2	72	-0.808
2	76	0.732
2	90	0.789
2	92	0.706
2	94	0.747
2	95	0.727
2	98	0.637
3	5	0.637
3	6	-0.715
3	9	-0.727
3	38	0.63
3	39	-0.616
3	51	-0.628
3	56	0.704
3	57	0.754
3	58	-0.777
3	62	-0.63
3	69	-0.628
4	40	0.627
4	41	-0.744
4	43	0.635
4	45	0.616
4	56	0.672
4	60	0.797
4	61	-0.703
4	66	-0.658
4	67	0.759
4	69	-0.69
4	70	-0.677
4	78	-0.711
4	86	-0.752
4	87	0.609
4	88	0.667
4	89	0.636
4	93	-0.725
5	6	-0.708
5	7	0.873
5	9	-0.82
5	50	0.62
5	56	0.731
5	58	-0.637
5	70	-0.719
5	86	-0.621
5	87	0.674
5	88	0.649
5	97	0.63
6	7	-0.638
6	8	0.767
6	9	0.847
6	62	0.761
6	75	0.656
6	92	-0.665
6	98	-0.715
7	9	-0.768
7	70	-0.711
7	88	0.664
7	92	0.729
8	82	0.771
8	84	0.642
8	92	-0.606
8	98	-0.698
9	92	-0.707
10	2	-0.79
10	8	0.648
10	14	0.875
10	16	-0.866
10	19	-0.717
10	23	0.784
10	25	0.788
10	27	0.671
10	30	0.648
10	31	0.86
10	32	0.634
10	33	-0.626
10	38	-0.612
10	41	-0.899
10	46	0.675
10	49	-0.743
10	53	-0.676
10	61	-0.823
10	62	0.628
10	65	-0.812
10	72	0.761
10	75	0.602
10	80	-0.689
10	90	-0.807
10	93	-0.77
10	98	-0.674
10	100	0.677
10	104	-0.67
10	105	0.66
10	109	0.842
10	110	-0.808
10	113	-0.894
10	123	-0.67
10	126	-0.806
10	130	-0.643
10	136	-0.713
10	141	0.755
10	151	-0.625
10	166	-0.812
10	170	-0.838
10	177	-0.602
10	180	0.622
10	184	0.699
10	238	-0.643
11	66	-0.682
12	36	0.748
12	92	0.66
12	142	0.738
13	20	0.676
13	22	0.601
13	38	-0.747
13	44	0.664
13	51	0.633
13	52	-0.665
13	207	0.652
13	241	0.7
13	Salinity	-0.685
13	Temperature	-0.691
14	2	-0.788
14	6	0.708
14	8	0.772
14	16	-0.743
14	17	-0.696
14	22	0.69
14	23	0.695
14	25	0.602
14	27	0.725
14	30	0.746
14	31	0.762
14	32	0.686
14	37	0.742
14	38	-0.681
14	41	-0.703
14	46	0.742
14	47	0.621
14	49	-0.801
14	58	0.805
14	62	0.781
14	65	-0.775
14	72	0.675
14	90	-0.704
14	95	-0.631
14	98	-0.709
14	141	0.676
14	164	-0.696
14	166	-0.638
14	170	-0.694
14	180	0.685
14	184	0.809
14	185	-0.603
14	218	0.629
15	5	0.791
15	6	-0.662
15	7	0.664
15	9	-0.747
15	18	0.754
15	21	0.663
15	40	0.627
15	43	0.639
15	45	0.621
15	56	0.665
15	189	0.67
16	2	0.851
16	4	-0.673
16	19	0.831
16	23	-0.829
16	25	-0.777
16	29	-0.613
16	31	-0.791
16	33	0.678
16	41	0.818
16	49	0.712
16	53	0.693
16	61	0.829
16	65	0.769
16	72	-0.743
16	90	0.779
16	93	0.7
16	94	0.608
16	166	0.861
16	170	0.895
16	177	0.621
16	184	-0.633
16	238	0.626
17	2	0.788
17	3	0.709
17	6	-0.786
17	7	0.602
17	8	-0.644
17	9	-0.732
17	18	0.742
17	21	0.75
17	22	-0.668
17	27	-0.649
17	30	-0.628
17	32	-0.62
17	38	0.655
17	47	-0.657
17	49	0.779
17	58	-0.726
17	62	-0.691
17	76	0.613
17	92	0.634
17	95	0.675
17	98	0.669
17	184	-0.702
17	185	0.734
17	187	0.767
17	189	0.678
18	3	0.777
18	5	0.842
18	6	-0.828
18	7	0.729
18	8	-0.618
18	9	-0.8
18	21	0.83
18	30	-0.601
18	43	0.646
18	56	0.769
18	57	0.604
18	58	-0.758
18	62	-0.683
18	67	0.605
18	92	0.647
18	185	0.611
18	187	0.733
18	189	0.818
18	205	0.687
18	231	0.62
19	2	0.627
19	4	-0.774
19	23	-0.71
19	25	-0.716
19	31	-0.636
19	33	0.886
19	41	0.812
19	53	0.818
19	60	-0.678
19	61	0.877
19	65	0.662
19	67	-0.62
19	69	0.635
19	72	-0.709
19	78	0.61
19	86	0.648
19	90	0.831
19	93	0.823
19	238	0.745
20	22	0.631
20	23	0.611
20	29	0.756
20	38	-0.742
20	39	0.626
20	44	0.644
20	51	0.724
20	52	-0.64
20	Temperature	-0.62
21	3	0.737
21	5	0.781
21	6	-0.777
21	7	0.831
21	8	-0.603
21	9	-0.823
21	28	-0.654
21	30	-0.636
21	36	0.72
21	42	0.625
21	43	0.78
21	56	0.755
21	58	-0.679
21	62	-0.658
21	92	0.756
21	219	-0.643
21	252	-0.602
22	3	-0.652
22	6	0.648
22	32	0.616
22	37	0.612
22	38	-0.828
22	39	0.689
22	47	0.611
22	49	-0.6
22	51	0.758
22	58	0.709
22	98	-0.672
22	241	0.614
23	25	0.663
23	29	0.657
23	31	0.828
23	41	-0.713
23	49	-0.733
23	54	0.702
23	61	-0.766
23	65	-0.602
23	68	0.644
23	72	0.628
23	76	-0.603
23	90	-0.7
23	93	-0.672
23	238	-0.626
24	96	0.602
25	4	0.815
25	31	0.756
25	33	-0.72
25	41	-0.773
25	60	0.715
25	61	-0.739
25	65	-0.739
25	78	-0.602
25	80	-0.62
25	86	-0.613
25	90	-0.61
25	93	-0.711
26	28	0.724
26	77	0.748
26	88	-0.653
26	91	0.663
27	6	0.738
27	8	0.835
27	30	0.712
27	31	0.698
27	46	0.779
27	47	0.66
27	49	-0.716
27	58	0.662
27	62	0.796
27	72	0.681
27	75	0.783
27	82	0.687
27	84	0.667
27	98	-0.752
28	5	-0.726
28	7	-0.72
28	9	0.628
28	35	0.611
28	59	0.641
28	70	0.64
29	38	-0.603
29	49	-0.618
29	51	0.6
29	54	0.635
29	76	-0.608
30	6	0.73
30	8	0.832
30	31	0.637
30	37	0.653
30	46	0.734
30	47	0.637
30	49	-0.723
30	58	0.748
30	62	0.815
30	72	0.601
30	75	0.636
30	82	0.717
30	92	-0.632
30	98	-0.638
31	8	0.7
31	41	-0.745
31	46	0.654
31	47	0.665
31	49	-0.712
31	61	-0.742
31	62	0.682
31	65	-0.657
31	72	0.689
31	80	-0.647
31	90	-0.679
31	93	-0.635
31	98	-0.665
32	38	-0.76
32	39	0.638
32	58	0.637
32	65	-0.611
33	4	-0.845
33	35	0.741
33	41	0.828
33	53	0.616
33	60	-0.756
33	61	0.868
33	67	-0.744
33	69	0.778
33	70	0.768
33	78	0.715
33	86	0.85
33	90	0.628
33	93	0.872
35	4	-0.679
35	5	-0.677
35	7	-0.649
35	9	0.729
35	36	-0.611
35	43	-0.66
35	60	-0.636
35	61	0.616
35	66	0.675
35	69	0.626
35	70	0.801
35	78	0.749
35	86	0.789
35	88	-0.69
36	5	0.671
36	7	0.825
36	9	-0.636
36	42	0.633
36	43	0.757
36	88	0.608
36	92	0.653
37	8	0.669
37	46	0.674
37	58	0.707
37	62	0.672
38	39	-0.697
38	44	-0.656
38	47	-0.648
38	51	-0.732
38	58	-0.622
38	98	0.647
39	51	0.64
39	57	-0.619
39	Temperature	-0.627
40	5	0.638
40	7	0.629
40	67	0.646
40	81	0.615
40	87	0.743
41	53	0.673
41	60	-0.623
41	61	0.883
41	65	0.719
41	72	-0.635
41	80	0.663
41	86	0.653
41	90	0.774
41	93	0.858
42	5	0.708
42	7	0.743
42	43	0.63
42	50	0.627
42	88	0.61
43	5	0.765
43	7	0.816
43	9	-0.717
43	56	0.697
43	60	0.648
43	70	-0.62
43	78	-0.6
43	88	0.607
44	51	0.624
44	52	-0.602
44	Temperature	-0.647
45	60	0.789
45	66	-0.623
45	78	-0.649
46	6	0.701
46	8	0.829
46	49	-0.603
46	58	0.634
46	62	0.763
46	72	0.662
46	75	0.742
46	82	0.804
46	84	0.625
46	90	-0.615
46	92	-0.634
47	8	0.629
47	49	-0.729
47	62	0.633
47	98	-0.626
49	6	-0.69
49	8	-0.709
49	58	-0.682
49	62	-0.76
49	65	0.65
49	72	-0.721
49	76	0.621
49	90	0.677
49	95	0.646
49	98	0.718
51	71	0.651
51	Temperature	-0.654
53	61	0.669
53	64	0.602
53	65	0.634
53	72	-0.728
53	90	0.776
54	88	0.651
56	6	-0.693
56	7	0.678
56	9	-0.756
56	67	0.635
57	58	-0.603
57	69	-0.702
58	6	0.848
58	8	0.731
58	9	0.765
58	62	0.757
58	92	-0.602
58	98	-0.677
60	61	-0.672
60	67	0.717
60	69	-0.622
60	78	-0.66
60	86	-0.693
60	93	-0.628
61	65	0.651
61	70	0.629
61	72	-0.638
61	80	0.606
61	86	0.688
61	90	0.796
61	93	0.863
62	8	0.876
62	75	0.754
62	82	0.663
62	92	-0.636
62	98	-0.694
64	90	0.647
65	72	-0.718
65	89	-0.639
65	90	0.755
65	93	0.64
65	95	0.627
66	78	0.6
66	86	0.64
67	69	-0.646
67	86	-0.655
67	87	0.633
68	77	-0.64
68	91	-0.627
69	70	0.66
69	86	0.715
69	93	0.619
70	9	0.64
70	86	0.756
70	88	-0.753
70	93	0.627
72	8	0.612
72	75	0.627
72	82	0.624
72	90	-0.843
72	92	-0.628
72	94	-0.607
73	87	0.654
74	98	-0.605
75	8	0.785
75	82	0.707
75	84	0.626
75	92	-0.606
76	94	0.601
76	95	0.815
77	88	-0.631
77	91	0.726
78	86	0.642
82	92	-0.654
82	Salinity	0.635
83	90	-0.612
83	94	-0.613
86	88	-0.625
86	93	0.734
88	91	-0.652
90	93	0.744
100	14	0.697
100	16	-0.606
100	23	0.631
100	31	0.69
100	38	-0.621
100	49	-0.654
100	62	0.652
100	68	0.633
100	71	0.619
100	74	0.64
100	98	-0.696
100	104	-0.672
100	109	0.642
100	110	-0.6
100	113	-0.687
100	126	-0.631
100	170	-0.623
100	180	0.62
101	5	-0.635
101	6	0.817
101	8	0.616
101	9	0.777
101	14	0.649
101	17	-0.678
101	18	-0.656
101	49	-0.622
101	58	0.783
101	62	0.601
101	104	-0.695
101	115	-0.646
101	117	-0.62
101	137	-0.734
101	184	0.663
101	187	-0.622
101	189	-0.635
102	13	0.705
102	14	0.669
102	20	0.715
102	22	0.68
102	32	0.674
102	38	-0.779
102	39	0.701
102	44	0.632
102	51	0.651
102	58	0.658
102	104	-0.68
102	109	0.601
102	110	-0.602
102	115	-0.61
102	130	-0.626
102	137	-0.64
102	180	0.689
102	184	0.601
102	241	0.73
102	Temperature	-0.673
103	2	0.609
103	23	-0.627
103	49	0.706
103	54	-0.604
103	117	0.629
104	2	0.755
104	3	0.75
104	6	-0.79
104	8	-0.699
104	9	-0.68
104	14	-0.824
104	17	0.806
104	18	0.685
104	20	-0.66
104	22	-0.785
104	27	-0.706
104	30	-0.698
104	31	-0.612
104	32	-0.737
104	37	-0.601
104	38	0.844
104	39	-0.67
104	46	-0.629
104	47	-0.669
104	49	0.808
104	51	-0.64
104	58	-0.831
104	62	-0.73
104	75	-0.601
104	95	0.611
104	98	0.819
104	109	-0.626
104	110	0.702
104	113	0.616
104	115	0.744
104	117	0.694
104	126	0.623
104	130	0.668
104	137	0.85
104	170	0.612
104	180	-0.689
104	184	-0.754
104	185	0.707
104	187	0.643
104	189	0.643
104	205	0.6
105	2	-0.648
105	6	0.651
105	8	0.725
105	14	0.654
105	27	0.738
105	30	0.725
105	31	0.618
105	37	0.619
105	46	0.759
105	49	-0.615
105	58	0.615
105	62	0.724
105	72	0.725
105	75	0.684
105	82	0.792
105	90	-0.63
105	92	-0.695
105	110	-0.629
105	116	0.602
105	125	0.772
105	184	0.612
105	218	0.72
106	96	0.629
107	28	0.653
108	130	-0.604
109	2	-0.753
109	8	0.615
109	14	0.861
109	16	-0.799
109	19	-0.612
109	23	0.755
109	25	0.727
109	30	0.601
109	31	0.758
109	37	0.636
109	41	-0.725
109	46	0.609
109	49	-0.744
109	53	-0.602
109	58	0.616
109	61	-0.621
109	62	0.646
109	65	-0.796
109	72	0.698
109	90	-0.695
109	110	-0.776
109	113	-0.749
109	123	-0.686
109	126	-0.643
109	130	-0.686
109	136	-0.623
109	141	0.683
109	164	-0.619
109	166	-0.748
109	170	-0.73
109	184	0.656
110	2	0.736
110	6	-0.611
110	8	-0.699
110	14	-0.853
110	16	0.693
110	17	0.622
110	23	-0.659
110	27	-0.659
110	30	-0.737
110	31	-0.745
110	37	-0.643
110	41	0.621
110	46	-0.685
110	49	0.79
110	53	0.604
110	58	-0.681
110	62	-0.742
110	64	0.607
110	65	0.771
110	72	-0.682
110	90	0.741
110	98	0.624
110	113	0.736
110	123	0.6
110	126	0.664
110	137	0.64
110	141	-0.644
110	164	0.661
110	166	0.649
110	170	0.684
110	180	-0.65
110	184	-0.659
110	185	0.641
112	122	0.612
112	145	0.615
112	150	0.619
113	2	0.695
113	14	-0.763
113	16	0.808
113	19	0.71
113	23	-0.784
113	25	-0.666
113	27	-0.672
113	31	-0.825
113	33	0.694
113	41	0.855
113	46	-0.622
113	47	-0.603
113	49	0.723
113	61	0.823
113	62	-0.615
113	65	0.682
113	72	-0.684
113	80	0.622
113	90	0.78
113	93	0.749
113	98	0.663
113	126	0.762
113	130	0.611
113	136	0.606
113	141	-0.73
113	151	0.675
113	166	0.787
113	170	0.834
113	177	0.654
113	238	0.633
114	5	0.608
114	7	0.649
114	12	0.669
114	24	-0.613
114	36	0.737
114	43	0.654
114	77	-0.605
114	88	0.683
114	91	-0.641
114	198	-0.606
115	3	0.813
115	5	0.622
115	6	-0.751
115	9	-0.7
115	14	-0.604
115	17	0.777
115	18	0.715
115	21	0.715
115	22	-0.702
115	38	0.605
115	39	-0.63
115	49	0.653
115	51	-0.655
115	56	0.702
115	58	-0.722
115	62	-0.625
115	69	-0.606
115	117	0.699
115	129	0.699
115	137	0.777
115	185	0.736
115	187	0.742
115	189	0.734
115	205	0.632
116	8	0.625
116	37	0.609
116	125	0.627
117	2	0.738
117	6	-0.703
117	9	-0.699
117	17	0.847
117	18	0.631
117	21	0.701
117	49	0.779
117	76	0.626
117	92	0.647
117	94	0.612
117	137	0.717
117	185	0.623
117	187	0.759
117	189	0.609
118	4	-0.663
118	33	0.766
118	35	0.851
118	41	0.614
118	60	-0.661
118	61	0.684
118	66	0.632
118	70	0.711
118	78	0.657
118	86	0.799
118	93	0.621
118	133	0.641
118	134	0.654
118	147	0.721
118	151	0.649
118	165	0.637
118	172	0.732
118	188	0.787
118	198	0.764
118	219	0.784
118	252	0.808
120	154	0.601
122	73	0.618
122	231	0.635
123	2	0.686
123	14	-0.607
123	16	0.717
123	19	0.606
123	23	-0.734
123	29	-0.652
123	49	0.659
123	61	0.61
123	65	0.729
123	76	0.717
123	95	0.732
123	130	0.752
123	151	0.611
123	164	0.606
123	166	0.613
123	170	0.68
125	8	0.718
125	27	0.651
125	30	0.673
125	46	0.811
125	53	-0.612
125	62	0.636
125	72	0.651
125	75	0.667
125	82	0.777
125	90	-0.629
125	92	-0.624
125	218	0.725
125	Salinity	0.656
126	2	0.709
126	8	-0.612
126	14	-0.703
126	16	0.775
126	19	0.636
126	23	-0.717
126	25	-0.616
126	27	-0.626
126	31	-0.706
126	41	0.694
126	46	-0.62
126	49	0.661
126	61	0.686
126	62	-0.647
126	72	-0.633
126	90	0.72
126	98	0.606
126	141	-0.621
126	166	0.707
126	170	0.812
127	3	0.645
127	5	0.604
127	9	-0.62
127	18	0.664
127	21	0.706
127	50	0.627
127	56	0.732
127	129	0.663
127	189	0.6
127	205	0.673
129	3	0.767
129	6	-0.606
129	9	-0.656
129	18	0.676
129	21	0.683
129	56	0.688
129	58	-0.65
129	137	0.631
129	165	-0.657
129	189	0.753
130	2	0.738
130	14	-0.655
130	16	0.719
130	20	-0.747
130	23	-0.703
130	29	-0.719
130	38	0.605
130	49	0.718
130	65	0.641
130	76	0.644
130	95	0.691
130	166	0.613
130	170	0.679
133	33	0.746
133	41	0.608
133	61	0.631
133	69	0.702
133	70	0.762
133	86	0.685
133	93	0.623
133	134	0.695
133	147	0.72
133	172	0.668
133	177	0.687
133	188	0.661
134	4	-0.632
134	19	0.6
134	33	0.718
134	35	0.662
134	41	0.646
134	61	0.662
134	70	0.705
134	86	0.725
134	93	0.629
134	147	0.747
134	151	0.619
134	177	0.652
134	188	0.688
134	219	0.637
135	42	0.618
135	70	-0.604
135	188	-0.615
136	14	-0.607
136	41	0.62
136	238	0.605
137	2	0.713
137	3	0.742
137	5	0.633
137	6	-0.818
137	8	-0.645
137	9	-0.776
137	14	-0.738
137	17	0.839
137	18	0.719
137	21	0.673
137	22	-0.676
137	27	-0.622
137	30	-0.677
137	32	-0.67
137	38	0.725
137	46	-0.601
137	49	0.753
137	56	0.628
137	58	-0.801
137	62	-0.686
137	92	0.635
137	98	0.664
137	184	-0.71
137	185	0.732
137	187	0.723
137	189	0.677
139	5	-0.728
139	7	-0.719
139	9	0.603
139	21	-0.606
139	28	0.683
139	40	-0.684
139	70	0.6
139	87	-0.661
139	88	-0.703
139	91	0.607
139	148	-0.605
139	151	0.601
141	16	-0.735
141	19	-0.658
141	23	0.747
141	25	0.691
141	31	0.787
141	33	-0.609
141	41	-0.725
141	49	-0.62
141	61	-0.705
141	65	-0.69
141	72	0.62
141	90	-0.686
141	93	-0.626
141	151	-0.651
141	166	-0.731
141	170	-0.671
141	238	-0.636
142	36	0.655
147	4	-0.741
147	5	-0.616
147	7	-0.607
147	19	0.624
147	33	0.824
147	35	0.74
147	40	-0.608
147	41	0.672
147	42	-0.619
147	60	-0.639
147	61	0.699
147	67	-0.612
147	69	0.645
147	70	0.825
147	86	0.835
147	88	-0.646
147	93	0.709
147	151	0.741
147	165	0.606
147	172	0.715
147	177	0.646
147	188	0.791
147	198	0.747
147	219	0.808
147	252	0.72
148	5	0.775
148	7	0.686
148	9	-0.652
148	18	0.728
148	21	0.661
148	43	0.627
148	56	0.688
148	70	-0.605
148	87	0.601
151	4	-0.728
151	16	0.766
151	19	0.835
151	23	-0.751
151	25	-0.683
151	31	-0.63
151	33	0.863
151	35	0.662
151	40	-0.669
151	41	0.699
151	54	-0.656
151	60	-0.677
151	61	0.872
151	67	-0.616
151	70	0.639
151	78	0.651
151	86	0.728
151	88	-0.645
151	90	0.658
151	93	0.766
151	166	0.808
151	170	0.72
151	177	0.72
151	198	0.669
151	219	0.643
151	238	0.819
151	252	0.609
154	3	0.654
154	57	0.675
154	69	-0.629
154	231	0.611
158	20	0.614
158	22	0.611
158	38	-0.621
158	44	0.612
158	51	0.641
158	71	0.605
164	2	0.635
164	17	0.678
164	46	-0.612
164	49	0.687
164	65	0.716
164	95	0.704
165	5	-0.712
165	7	-0.669
165	9	0.762
165	18	-0.627
165	21	-0.744
165	28	0.699
165	35	0.78
165	36	-0.701
165	43	-0.701
165	56	-0.686
165	66	0.6
165	70	0.749
165	78	0.65
165	86	0.641
165	88	-0.637
165	172	0.724
165	187	-0.624
165	188	0.663
165	189	-0.658
165	198	0.649
165	219	0.723
165	252	0.72
166	2	0.704
166	4	-0.666
166	19	0.827
166	23	-0.775
166	25	-0.807
166	31	-0.811
166	33	0.729
166	41	0.755
166	49	0.62
166	53	0.623
166	61	0.848
166	65	0.739
166	72	-0.717
166	78	0.652
166	89	-0.602
166	90	0.772
166	93	0.738
166	170	0.821
166	238	0.726
170	2	0.817
170	19	0.739
170	23	-0.805
170	25	-0.648
170	27	-0.605
170	31	-0.779
170	33	0.607
170	41	0.74
170	49	0.745
170	61	0.787
170	64	0.634
170	65	0.673
170	72	-0.7
170	90	0.803
170	93	0.671
170	177	0.625
170	238	0.603
172	4	-0.644
172	5	-0.61
172	9	0.658
172	21	-0.651
172	33	0.74
172	35	0.801
172	43	-0.64
172	45	-0.604
172	60	-0.73
172	66	0.734
172	69	0.686
172	70	0.724
172	78	0.626
172	86	0.791
172	188	0.778
172	198	0.736
172	219	0.753
172	252	0.754
177	4	-0.617
177	19	0.724
177	23	-0.715
177	31	-0.607
177	33	0.771
177	41	0.716
177	61	0.704
177	70	0.644
177	86	0.67
177	93	0.738
180	3	-0.615
180	20	0.642
180	32	0.639
180	38	-0.689
180	58	0.64
180	184	0.632
180	241	0.646
184	2	-0.744
184	6	0.677
184	8	0.671
184	22	0.643
184	27	0.639
184	30	0.631
184	32	0.713
184	37	0.651
184	46	0.681
184	49	-0.676
184	58	0.768
184	62	0.656
184	65	-0.626
184	95	-0.637
184	98	-0.65
184	185	-0.603
185	2	0.706
185	3	0.686
185	6	-0.635
185	21	0.614
185	30	-0.649
185	49	0.634
185	56	0.603
185	58	-0.658
185	62	-0.685
185	92	0.621
185	98	0.6
185	187	0.633
187	2	0.603
187	3	0.639
187	5	0.629
187	6	-0.757
187	7	0.672
187	8	-0.647
187	9	-0.744
187	21	0.858
187	43	0.646
187	49	0.666
187	56	0.652
187	58	-0.627
187	62	-0.658
187	92	0.745
187	189	0.651
188	4	-0.732
188	5	-0.628
188	7	-0.65
188	21	-0.63
188	33	0.744
188	35	0.804
188	41	0.611
188	42	-0.609
188	43	-0.656
188	60	-0.635
188	61	0.615
188	66	0.679
188	69	0.637
188	70	0.749
188	86	0.839
188	88	-0.62
188	93	0.612
188	198	0.752
188	219	0.834
188	252	0.753
189	3	0.739
189	5	0.761
189	6	-0.751
189	7	0.633
189	9	-0.779
189	21	0.723
189	28	-0.643
189	35	-0.605
189	56	0.732
189	57	0.643
189	58	-0.667
189	67	0.637
189	69	-0.609
189	205	0.72
198	4	-0.712
198	7	-0.616
198	25	-0.696
198	33	0.705
198	35	0.778
198	36	-0.671
198	41	0.61
198	43	-0.653
198	60	-0.666
198	61	0.608
198	66	0.735
198	70	0.751
198	78	0.652
198	80	0.611
198	86	0.762
198	88	-0.69
198	93	0.665
198	219	0.8
198	252	0.76
205	3	0.624
205	5	0.66
205	6	-0.618
205	9	-0.642
205	56	0.675
205	67	0.625
205	221	0.645
207	22	0.676
207	38	-0.633
207	51	0.633
218	6	0.669
218	8	0.814
218	27	0.747
218	30	0.707
218	31	0.604
218	46	0.745
218	62	0.732
218	75	0.72
218	82	0.72
219	4	-0.743
219	5	-0.636
219	7	-0.652
219	25	-0.605
219	33	0.739
219	35	0.805
219	36	-0.626
219	42	-0.622
219	43	-0.676
219	60	-0.698
219	61	0.636
219	66	0.726
219	69	0.617
219	70	0.754
219	78	0.617
219	86	0.836
219	88	-0.647
219	93	0.605
219	252	0.749
231	3	0.606
231	5	0.686
231	50	0.66
238	4	-0.703
238	25	-0.63
238	31	-0.601
238	33	0.799
238	41	0.734
238	61	0.788
238	67	-0.621
238	90	0.649
238	93	0.73
241	3	-0.632
241	38	-0.706
241	39	0.608
241	44	0.652
241	51	0.779
241	52	-0.604
241	Temperature	-0.624
252	4	-0.617
252	5	-0.652
252	7	-0.672
252	9	0.627
252	33	0.649
252	35	0.816
252	36	-0.67
252	43	-0.69
252	60	-0.684
252	66	0.666
252	70	0.7
252	78	0.601
252	86	0.73
252	88	-0.655

## Sheet: FL_140-200
Start	Target	Correlation
1	3	0.767
1	14	-0.669
1	17	0.603
1	20	-0.641
1	32	-0.663
1	47	-0.617
1	76	0.621
1	95	0.655
1	96	0.607
1	120	0.618
1	184	-0.611
2	6	-0.651
2	9	-0.802
2	35	-0.648
2	38	0.616
2	43	0.615
2	45	0.636
2	49	0.804
2	53	0.756
2	59	-0.607
2	76	0.724
2	90	0.682
2	95	0.696
2	252	-0.681
3	58	-0.627
3	95	0.621
4	43	0.758
4	45	0.801
4	55	-0.722
4	59	-0.6
4	60	0.649
4	66	-0.74
4	77	-0.639
5	7	0.713
5	61	-0.643
5	70	-0.723
5	80	-0.721
5	86	-0.68
5	93	-0.698
6	9	0.639
6	96	-0.611
7	70	-0.758
7	80	-0.709
7	86	-0.815
7	93	-0.708
8	85	-0.603
8	98	-0.611
9	90	-0.667
9	95	-0.719
10	13	0.691
10	14	0.723
10	19	-0.661
10	20	0.608
10	22	0.758
10	23	0.626
10	31	0.706
10	38	-0.684
10	41	-0.637
10	51	0.686
10	52	-0.653
10	58	0.651
10	61	-0.738
10	76	-0.673
10	93	-0.633
10	95	-0.673
10	96	-0.718
10	104	-0.742
10	113	-0.601
10	123	-0.698
10	130	-0.682
10	151	-0.795
10	177	-0.625
10	184	0.694
10	238	-0.714
10	Temperature	-0.689
11	2	0.685
11	4	0.804
11	12	0.698
11	15	0.677
11	21	0.713
11	26	-0.713
11	28	-0.713
11	35	-0.751
11	36	0.624
11	37	0.713
11	43	0.82
11	45	0.808
11	49	0.62
11	55	-0.776
11	59	-0.682
11	60	0.663
11	66	-0.789
11	77	-0.686
11	92	0.669
11	114	0.63
11	117	0.679
11	118	-0.687
11	126	0.637
11	136	0.663
11	137	0.647
11	142	0.707
11	165	-0.643
11	172	-0.724
11	187	0.638
11	188	-0.685
11	198	-0.644
11	219	-0.671
11	252	-0.608
12	7	0.673
12	25	0.619
12	26	-0.683
12	28	-0.699
12	33	-0.666
12	35	-0.692
12	36	0.792
12	37	0.715
12	41	-0.671
12	43	0.739
12	45	0.671
12	52	-0.601
12	66	-0.781
12	77	-0.636
12	121	0.748
12	136	0.728
12	142	0.891
12	172	-0.612
12	188	-0.717
12	198	-0.687
12	252	-0.644
13	3	-0.652
13	14	0.68
13	19	-0.642
13	20	0.805
13	22	0.812
13	38	-0.621
13	39	0.626
13	52	-0.695
13	58	0.645
13	65	-0.735
13	76	-0.703
13	95	-0.723
13	130	-0.778
13	184	0.697
13	238	-0.6
13	241	0.76
13	Temperature	-0.648
14	3	-0.616
14	16	-0.706
14	19	-0.725
14	20	0.686
14	22	0.792
14	23	0.676
14	32	0.603
14	47	0.656
14	51	0.762
14	58	0.671
14	68	0.608
14	95	-0.649
14	96	-0.624
14	151	-0.667
14	158	0.612
14	184	0.802
14	241	0.729
14	Salinity	-0.622
14	Temperature	-0.691
15	4	0.623
15	45	0.661
15	66	-0.617
16	19	0.605
16	166	0.746
16	170	0.62
16	184	-0.644
16	Salinity	0.691
16	Temperature	0.628
17	2	0.6
17	9	-0.653
17	20	-0.608
17	49	0.654
17	76	0.636
17	95	0.653
18	7	0.618
18	33	-0.669
18	86	-0.723
19	20	-0.666
19	22	-0.68
19	51	-0.609
19	52	0.667
19	58	-0.635
19	65	0.652
19	76	0.697
19	95	0.779
19	241	-0.703
20	3	-0.603
20	22	0.77
20	51	0.615
20	52	-0.673
20	58	0.649
20	65	-0.645
20	76	-0.608
20	95	-0.627
20	241	0.767
20	Salinity	-0.61
20	Temperature	-0.652
21	4	0.612
21	33	-0.719
21	35	-0.625
21	43	0.693
21	45	0.662
21	66	-0.718
21	67	0.65
21	86	-0.709
21	219	-0.635
22	3	-0.667
22	25	0.691
22	32	0.603
22	36	0.621
22	38	-0.613
22	41	-0.611
22	51	0.613
22	52	-0.741
22	58	0.7
22	61	-0.621
22	95	-0.628
22	96	-0.636
22	241	0.752
22	Salinity	-0.7
22	Temperature	-0.738
23	41	-0.625
23	51	0.688
23	61	-0.641
23	Salinity	-0.625
24	5	-0.662
24	7	-0.608
24	25	-0.624
24	26	0.62
24	41	0.674
24	52	0.655
24	61	0.637
24	79	0.719
24	80	0.709
24	93	0.628
24	96	0.733
25	5	0.616
25	41	-0.679
25	52	-0.712
25	61	-0.653
25	80	-0.64
25	93	-0.606
25	Salinity	-0.687
25	Temperature	-0.619
26	4	-0.649
26	7	-0.657
26	28	0.914
26	33	0.653
26	34	0.701
26	35	0.636
26	36	-0.753
26	37	-0.703
26	41	0.711
26	55	0.827
26	59	0.754
26	66	0.724
26	77	0.897
26	79	0.638
26	80	0.727
26	86	0.602
26	91	0.796
26	92	-0.704
27	8	0.672
28	4	-0.687
28	34	0.754
28	35	0.66
28	36	-0.731
28	37	-0.774
28	43	-0.629
28	45	-0.612
28	55	0.836
28	59	0.875
28	66	0.751
28	77	0.805
28	79	0.601
28	91	0.744
28	92	-0.651
29	6	0.619
31	93	-0.636
31	96	-0.639
32	96	-0.613
33	5	-0.771
33	7	-0.801
33	35	0.731
33	41	0.754
33	66	0.74
33	70	0.89
33	80	0.761
33	86	0.846
33	93	0.716
34	36	-0.648
34	37	-0.729
34	66	0.651
34	77	0.678
34	91	0.731
35	7	-0.678
35	9	0.795
35	41	0.618
35	43	-0.691
35	45	-0.648
35	66	0.783
35	70	0.663
35	86	0.762
35	92	-0.655
35	94	-0.613
36	4	0.621
36	37	0.748
36	41	-0.681
36	43	0.653
36	52	-0.644
36	66	-0.708
36	77	-0.775
36	91	-0.747
36	Salinity	-0.614
37	4	0.808
37	43	0.694
37	45	0.665
37	53	0.682
37	55	-0.673
37	59	-0.604
37	66	-0.707
37	77	-0.698
37	79	-0.627
38	39	-0.627
38	49	0.631
38	61	0.702
38	76	0.605
38	90	0.753
38	93	0.736
38	98	0.648
39	93	-0.633
39	96	-0.736
41	5	-0.677
41	7	-0.754
41	42	-0.652
41	51	-0.602
41	61	0.761
41	66	0.714
41	70	0.648
41	80	0.751
41	86	0.709
41	91	0.677
41	93	0.845
41	96	0.772
42	7	0.685
42	86	-0.655
42	93	-0.669
43	45	0.859
43	53	0.606
43	55	-0.636
43	66	-0.797
43	77	-0.612
43	90	0.689
44	Salinity	-0.618
45	53	0.613
45	60	0.663
45	66	-0.732
49	6	-0.639
49	9	-0.788
49	53	0.614
49	76	0.686
49	90	0.699
49	95	0.691
51	96	-0.652
52	77	0.602
52	79	0.667
52	91	0.687
52	Salinity	0.667
53	9	-0.612
53	59	-0.638
53	69	0.624
53	90	0.662
55	59	0.837
55	77	0.782
55	91	0.631
55	92	-0.67
56	8	-0.605
58	76	-0.627
58	95	-0.625
58	Salinity	-0.615
58	Temperature	-0.753
59	77	0.635
59	91	0.606
60	66	-0.717
61	80	0.779
61	88	-0.604
61	93	0.808
61	96	0.7
62	8	0.696
62	71	0.616
65	76	0.665
65	95	0.672
66	7	-0.703
66	70	0.633
66	77	0.659
66	80	0.656
66	86	0.64
66	91	0.643
70	80	0.718
70	86	0.774
70	93	0.695
71	8	0.607
72	98	-0.606
75	8	0.667
76	9	-0.723
76	95	0.871
77	80	0.602
77	91	0.823
79	91	0.695
80	86	0.644
80	91	0.617
80	93	0.785
86	92	-0.639
86	93	0.704
91	96	0.638
93	96	0.684
95	Temperature	0.633
100	38	-0.607
101	3	-0.645
101	9	0.724
102	13	0.634
103	4	0.752
103	11	0.794
103	37	0.606
103	43	0.744
103	45	0.808
103	55	-0.612
103	66	-0.643
103	90	0.61
103	126	0.624
104	2	0.736
104	9	-0.652
104	13	-0.742
104	14	-0.69
104	16	0.631
104	17	0.684
104	19	0.6
104	20	-0.651
104	22	-0.699
104	38	0.832
104	39	-0.632
104	49	0.777
104	58	-0.66
104	61	0.631
104	76	0.726
104	90	0.624
104	95	0.727
104	96	0.607
104	110	0.715
104	123	0.692
104	130	0.801
104	137	0.778
104	151	0.696
104	170	0.713
104	177	0.634
104	184	-0.69
104	238	0.683
104	Temperature	0.68
106	24	0.712
106	26	0.684
106	96	0.727
107	4	-0.738
107	11	-0.717
107	26	0.856
107	28	0.885
107	34	0.711
107	35	0.667
107	37	-0.768
107	55	0.855
107	59	0.786
107	66	0.685
107	77	0.707
107	79	0.604
107	91	0.654
107	92	-0.701
107	118	0.635
107	136	-0.703
107	142	-0.616
107	172	0.634
107	188	0.621
109	14	0.645
109	36	0.608
110	2	0.705
110	9	-0.65
110	13	-0.651
110	19	0.677
110	38	0.667
110	49	0.681
110	53	0.732
110	68	-0.621
110	76	0.702
110	90	0.612
110	95	0.72
110	123	0.829
110	130	0.831
110	137	0.697
110	170	0.666
110	177	0.703
113	7	-0.639
113	23	-0.673
113	31	-0.604
113	33	0.647
113	34	0.646
113	41	0.83
113	51	-0.606
113	61	0.787
113	66	0.624
113	80	0.708
113	86	0.628
113	89	-0.638
113	93	0.763
113	96	0.657
113	133	0.635
113	134	0.699
113	147	0.636
113	151	0.794
114	12	0.726
114	21	0.663
114	36	0.663
114	41	-0.616
114	43	0.679
114	45	0.62
114	52	-0.674
114	66	-0.69
114	77	-0.665
114	142	0.653
115	58	-0.614
115	130	0.61
115	137	0.652
115	187	0.642
116	38	0.707
116	90	0.661
116	93	0.63
116	98	0.676
116	170	0.642
116	177	0.601
117	17	0.608
117	35	-0.63
117	118	-0.653
117	165	-0.616
117	172	-0.676
117	187	0.625
117	219	-0.66
118	2	-0.619
118	7	-0.767
118	9	0.73
118	12	-0.665
118	18	-0.626
118	21	-0.604
118	26	0.674
118	28	0.635
118	33	0.808
118	35	0.918
118	41	0.642
118	66	0.717
118	70	0.728
118	86	0.837
118	92	-0.688
118	94	-0.612
118	134	0.701
118	136	-0.636
118	142	-0.631
118	147	0.691
118	165	0.852
118	172	0.872
118	188	0.911
118	198	0.798
118	219	0.814
118	252	0.807
121	36	0.7
121	37	0.667
121	43	0.604
121	52	-0.638
121	66	-0.648
121	142	0.676
121	Salinity	-0.626
123	2	0.718
123	9	-0.664
123	13	-0.645
123	19	0.783
123	30	-0.683
123	49	0.678
123	53	0.622
123	58	-0.601
123	76	0.772
123	95	0.834
123	130	0.849
123	137	0.64
123	177	0.681
124	3	0.604
126	4	0.685
126	98	0.663
126	170	0.7
126	187	0.615
130	2	0.684
130	9	-0.713
130	14	-0.612
130	19	0.767
130	22	-0.644
130	38	0.706
130	49	0.689
130	58	-0.65
130	65	0.652
130	76	0.803
130	95	0.841
130	137	0.677
130	177	0.659
130	238	0.619
130	Temperature	0.648
133	7	-0.602
133	24	0.75
133	41	0.648
133	70	0.648
133	80	0.65
133	93	0.62
133	96	0.648
133	134	0.812
134	5	-0.667
134	7	-0.755
134	24	0.719
134	26	0.742
134	33	0.808
134	41	0.791
134	42	-0.7
134	61	0.616
134	66	0.609
134	70	0.771
134	80	0.804
134	86	0.841
134	92	-0.707
134	93	0.798
134	96	0.617
134	147	0.834
134	151	0.601
134	172	0.643
134	185	-0.601
134	188	0.696
136	4	0.663
136	26	-0.684
136	28	-0.761
136	34	-0.653
136	35	-0.662
136	36	0.641
136	37	0.834
136	43	0.641
136	53	0.713
136	55	-0.628
136	59	-0.637
136	66	-0.628
136	142	0.72
136	172	-0.637
136	188	-0.634
137	2	0.85
137	6	-0.657
137	9	-0.739
137	17	0.639
137	43	0.619
137	45	0.628
137	49	0.85
137	53	0.636
137	76	0.611
137	90	0.672
137	95	0.604
137	98	0.604
137	165	-0.606
137	177	0.623
137	252	-0.624
139	33	0.678
139	86	0.651
139	93	0.624
139	147	0.753
139	188	0.657
142	4	0.611
142	21	0.628
142	26	-0.649
142	28	-0.672
142	33	-0.613
142	35	-0.705
142	36	0.708
142	37	0.711
142	43	0.811
142	45	0.709
142	53	0.612
142	66	-0.793
142	77	-0.646
142	165	-0.632
142	172	-0.631
142	188	-0.674
142	198	-0.706
142	219	-0.643
142	252	-0.678
147	5	-0.733
147	7	-0.769
147	21	-0.68
147	33	0.872
147	41	0.774
147	42	-0.639
147	61	0.625
147	70	0.811
147	80	0.74
147	86	0.877
147	93	0.883
147	151	0.659
147	165	0.635
147	172	0.626
147	188	0.686
147	238	0.667
151	5	-0.639
151	7	-0.6
151	22	-0.725
151	23	-0.702
151	24	0.633
151	25	-0.702
151	32	-0.614
151	38	0.724
151	41	0.846
151	42	-0.634
151	51	-0.649
151	61	0.913
151	80	0.738
151	93	0.843
151	96	0.727
151	177	0.616
151	184	-0.623
151	238	0.843
151	Temperature	0.609
158	51	0.608
158	184	0.605
165	9	0.788
165	18	-0.622
165	21	-0.694
165	33	0.737
165	35	0.887
165	43	-0.626
165	66	0.607
165	70	0.671
165	86	0.764
165	172	0.797
165	187	-0.635
165	188	0.859
165	198	0.739
165	219	0.867
165	252	0.863
170	38	0.771
170	98	0.637
172	4	-0.628
172	7	-0.696
172	9	0.706
172	21	-0.665
172	26	0.6
172	28	0.617
172	33	0.738
172	35	0.864
172	41	0.612
172	43	-0.677
172	66	0.807
172	70	0.688
172	86	0.767
172	92	-0.608
172	187	-0.683
172	188	0.831
172	198	0.715
172	219	0.826
172	252	0.796
177	2	0.654
177	6	-0.61
177	38	0.729
177	49	0.787
177	53	0.669
177	61	0.659
177	76	0.629
177	90	0.683
177	93	0.653
177	98	0.654
177	238	0.642
180	20	0.645
180	22	0.605
180	241	0.655
180	Salinity	-0.659
184	19	-0.656
184	20	0.697
184	22	0.789
184	32	0.623
184	51	0.671
184	52	-0.612
184	58	0.659
184	241	0.675
184	Salinity	-0.656
184	Temperature	-0.659
185	86	-0.659
188	7	-0.736
188	9	0.699
188	21	-0.663
188	26	0.655
188	33	0.774
188	35	0.91
188	41	0.695
188	43	-0.616
188	66	0.705
188	70	0.679
188	86	0.817
188	92	-0.649
188	198	0.812
188	219	0.844
188	252	0.847
189	86	-0.61
198	7	-0.645
198	9	0.611
198	33	0.618
198	35	0.898
198	41	0.643
198	43	-0.602
198	66	0.695
198	86	0.648
198	219	0.779
198	252	0.785
207	96	-0.641
219	9	0.816
219	33	0.607
219	35	0.879
219	43	-0.708
219	66	0.691
219	86	0.672
219	252	0.874
238	25	-0.625
238	38	0.848
238	41	0.672
238	61	0.853
238	80	0.612
238	93	0.776
238	96	0.621
241	52	-0.666
241	58	0.613
241	65	-0.609
252	9	0.892
252	33	0.651
252	35	0.884
252	43	-0.695
252	45	-0.616
252	49	-0.642
252	53	-0.613
252	66	0.643

## Sheet: SPA_20
Start	Target	Correlation
1	5	0.709
1	9	0.764
1	13	-0.823
1	17	-0.836
1	20	0.646
1	22	-0.773
1	23	0.762
1	24	-0.843
1	25	0.895
1	28	-0.822
1	42	-0.829
1	43	0.705
1	49	-0.613
1	50	0.823
1	51	0.747
1	53	0.859
1	56	0.904
1	57	0.756
1	60	-0.76
1	62	-0.655
1	65	0.785
1	70	-0.726
1	71	-0.771
1	72	0.743
1	75	-0.622
1	76	0.86
1	80	-0.642
1	81	-0.693
1	90	-0.801
1	91	0.6
1	92	0.726
1	95	0.824
1	105	-0.816
1	107	0.747
1	113	0.677
1	114	-0.692
1	122	-0.766
1	123	-0.616
1	124	-0.712
1	126	0.763
1	128	0.852
1	134	-0.675
1	138	-0.614
1	144	-0.644
1	146	0.809
1	149	0.686
1	150	0.686
1	151	0.753
1	154	0.869
1	161	0.658
1	162	-0.648
1	174	0.688
1	180	-0.78
1	185	0.829
1	197	-0.751
1	202	0.632
1	208	0.659
1	235	-0.611
1	262	-0.673
1	268	0.642
1	Temperature	0.638
2	26	0.649
2	29	0.627
3	5	0.607
3	54	0.666
3	57	0.611
3	62	-0.692
3	86	-0.609
4	7	0.843
4	50	-0.631
5	9	0.693
5	50	0.792
5	53	0.773
5	57	0.793
5	60	-0.812
5	62	-0.774
5	65	0.854
5	72	0.68
5	76	0.678
5	80	-0.679
5	90	-0.68
5	95	0.764
5	98	-0.705
5	99	-0.645
5	Temperature	0.832
9	90	-0.678
9	91	0.713
9	95	0.723
9	97	0.609
9	99	-0.654
9	Temperature	0.676
10	3	0.809
10	62	-0.659
11	16	-0.645
11	35	0.732
11	57	0.61
11	58	0.615
11	64	0.614
11	117	0.645
11	163	-0.68
12	16	0.752
12	47	0.783
12	52	-0.756
12	57	-0.672
12	58	-0.63
12	62	0.662
12	64	-0.685
12	209	0.713
13	5	-0.61
13	9	-0.771
13	17	0.85
13	20	-0.62
13	22	0.871
13	23	-0.79
13	24	0.832
13	25	-0.736
13	28	0.867
13	42	0.822
13	43	-0.694
13	49	0.747
13	50	-0.755
13	51	-0.639
13	53	-0.771
13	56	-0.822
13	60	0.732
13	62	0.637
13	65	-0.676
13	70	0.848
13	71	0.857
13	76	-0.758
13	80	0.703
13	81	0.76
13	90	0.835
13	95	-0.726
13	99	0.718
13	132	-0.607
13	134	0.737
13	138	0.658
13	144	0.671
13	146	-0.729
13	149	-0.727
13	150	-0.615
13	151	-0.679
13	154	-0.756
13	162	0.699
13	165	0.705
13	174	-0.688
13	180	0.785
13	185	-0.811
13	197	0.773
13	208	-0.733
13	262	0.813
13	268	-0.763
14	8	0.635
14	19	0.603
14	21	0.645
14	36	0.707
15	4	0.65
16	18	0.647
16	47	0.667
16	52	-0.686
16	57	-0.652
16	58	-0.642
16	163	0.682
16	209	0.622
17	5	-0.744
17	9	-0.702
17	22	0.852
17	28	0.852
17	42	0.863
17	43	-0.616
17	49	0.662
17	56	-0.795
17	62	0.837
17	65	-0.826
17	70	0.723
17	71	0.791
17	76	-0.777
17	80	0.671
17	81	0.732
17	90	0.868
17	92	-0.638
17	95	-0.781
17	99	0.74
17	180	0.774
17	197	0.718
17	209	0.608
17	262	0.662
17	268	-0.648
17	Temperature	-0.627
18	5	-0.645
18	65	-0.612
18	Temperature	-0.601
20	5	0.638
20	9	0.614
20	24	-0.655
20	25	0.676
20	53	0.659
20	57	0.643
20	60	-0.658
20	65	0.662
20	71	-0.652
20	75	-0.734
20	95	0.664
20	Temperature	0.613
21	36	0.603
22	5	-0.616
22	9	-0.755
22	23	-0.814
22	24	0.829
22	25	-0.714
22	28	0.851
22	42	0.818
22	43	-0.67
22	49	0.669
22	50	-0.669
22	51	-0.679
22	53	-0.755
22	56	-0.823
22	60	0.714
22	62	0.603
22	65	-0.638
22	70	0.85
22	71	0.813
22	76	-0.771
22	80	0.691
22	81	0.835
22	90	0.743
22	95	-0.677
22	99	0.629
22	262	0.806
22	268	-0.763
23	5	0.632
23	9	0.899
23	28	-0.738
23	29	0.641
23	41	0.64
23	42	-0.768
23	43	0.845
23	49	-0.684
23	51	0.726
23	56	0.849
23	70	-0.813
23	71	-0.744
23	76	0.833
23	80	-0.715
23	81	-0.8
23	90	-0.638
23	91	0.72
23	95	0.689
23	262	-0.739
23	268	0.829
23	Temperature	0.625
24	5	-0.765
24	9	-0.755
24	28	0.839
24	42	0.819
24	43	-0.662
24	49	0.696
24	51	-0.631
24	56	-0.786
24	62	0.701
24	65	-0.739
24	70	0.736
24	71	0.792
24	76	-0.828
24	80	0.69
24	81	0.725
24	90	0.761
24	91	-0.6
24	95	-0.766
24	99	0.607
24	262	0.721
24	268	-0.64
24	Temperature	-0.691
25	5	0.656
25	9	0.751
25	28	-0.72
25	42	-0.798
25	43	0.749
25	49	-0.616
25	51	0.826
25	56	0.832
25	65	0.726
25	70	-0.637
25	71	-0.801
25	76	0.844
25	80	-0.623
25	81	-0.616
25	90	-0.751
25	91	0.737
25	92	0.698
25	95	0.843
25	262	-0.639
25	Temperature	0.622
28	5	-0.659
28	9	-0.772
28	42	0.817
28	43	-0.659
28	49	0.73
28	50	-0.788
28	53	-0.832
28	56	-0.824
28	57	-0.608
28	60	0.772
28	62	0.686
28	65	-0.699
28	70	0.778
28	71	0.81
28	76	-0.764
28	80	0.698
28	81	0.777
28	90	0.828
28	95	-0.749
28	99	0.733
29	9	0.609
29	41	0.646
29	43	0.615
32	5	0.69
32	65	0.619
32	76	0.75
32	91	0.71
32	95	0.675
32	Temperature	0.713
35	47	-0.632
35	57	0.648
35	60	-0.603
35	62	-0.603
35	65	0.658
36	98	-0.605
40	92	0.611
41	9	0.696
41	43	0.641
41	45	-0.68
41	49	-0.601
41	97	0.625
42	5	-0.747
42	9	-0.781
42	43	-0.728
42	49	0.65
42	51	-0.665
42	56	-0.772
42	62	0.665
42	65	-0.734
42	70	0.739
42	71	0.796
42	76	-0.787
42	80	0.747
42	81	0.735
42	90	0.863
42	91	-0.656
42	95	-0.755
42	99	0.691
42	Temperature	-0.619
43	9	0.882
43	49	-0.696
43	50	0.72
43	51	0.811
43	53	0.767
43	56	0.749
43	70	-0.678
43	71	-0.749
43	75	-0.63
43	76	0.707
43	80	-0.771
43	81	-0.696
43	90	-0.679
43	91	0.745
43	95	0.672
45	99	0.781
46	50	0.623
46	53	0.643
46	60	-0.646
46	65	0.622
46	72	0.632
46	95	0.703
47	52	-0.664
47	57	-0.711
47	60	0.612
47	62	0.754
47	65	-0.721
48	91	-0.707
49	9	-0.744
49	50	-0.681
49	53	-0.72
49	56	-0.677
49	60	0.714
49	65	-0.608
49	70	0.664
49	71	0.721
49	80	0.708
49	81	0.639
49	90	0.664
49	95	-0.656
49	99	0.669
50	9	0.727
50	56	0.779
50	62	-0.765
50	65	0.889
50	71	-0.722
50	76	0.771
50	80	-0.637
50	90	-0.82
50	91	0.696
50	92	0.723
50	95	0.829
50	Temperature	0.744
51	6	0.635
51	9	0.798
51	53	0.706
51	56	0.807
51	71	-0.71
51	72	0.604
51	75	-0.649
51	76	0.721
51	80	-0.619
51	81	-0.621
51	91	0.675
51	95	0.652
52	58	0.688
52	64	0.787
53	9	0.841
53	56	0.885
53	62	-0.693
53	65	0.788
53	70	-0.717
53	71	-0.768
53	76	0.867
53	80	-0.73
53	81	-0.695
53	90	-0.779
53	91	0.771
53	95	0.873
53	Temperature	0.779
56	9	0.823
56	57	0.612
56	60	-0.687
56	65	0.673
56	70	-0.774
56	71	-0.766
56	72	0.668
56	75	-0.615
56	76	0.866
56	80	-0.675
56	81	-0.752
56	90	-0.747
56	91	0.684
56	95	0.767
57	62	-0.786
57	65	0.856
57	76	0.677
57	90	-0.674
57	92	0.781
57	95	0.754
57	Temperature	0.738
58	64	0.657
60	9	-0.694
60	62	0.757
60	65	-0.84
60	70	0.607
60	71	0.699
60	76	-0.683
60	80	0.684
60	90	0.766
60	95	-0.782
60	99	0.624
60	Temperature	-0.759
62	65	-0.798
62	76	-0.602
62	90	0.716
62	95	-0.661
62	98	0.692
62	Temperature	-0.692
65	71	-0.646
65	72	0.695
65	76	0.655
65	80	-0.619
65	90	-0.77
65	92	0.676
65	95	0.789
65	98	-0.613
65	Temperature	0.769
70	9	-0.78
70	71	0.74
70	76	-0.757
70	80	0.689
70	81	0.767
70	90	0.689
70	95	-0.651
70	99	0.64
71	9	-0.794
71	75	0.625
71	76	-0.736
71	80	0.735
71	81	0.743
71	90	0.798
71	91	-0.669
71	95	-0.751
71	99	0.631
72	75	-0.658
72	76	0.805
72	91	0.616
72	95	0.797
72	Temperature	0.638
75	9	-0.611
75	76	-0.663
75	80	0.632
75	90	0.621
75	91	-0.682
75	95	-0.641
75	Temperature	-0.614
76	9	0.784
76	80	-0.619
76	81	-0.722
76	90	-0.724
76	91	0.782
76	95	0.822
76	Temperature	0.713
80	9	-0.829
80	81	0.686
80	90	0.678
80	91	-0.609
80	95	-0.645
80	99	0.654
80	Temperature	-0.602
81	9	-0.777
81	90	0.685
81	95	-0.604
81	99	0.67
90	92	-0.631
90	95	-0.745
90	99	0.737
91	95	0.712
91	Temperature	0.617
95	Temperature	0.69
98	99	0.631
100	11	-0.688
100	12	0.671
100	16	0.771
100	31	0.604
100	58	-0.661
100	117	-0.624
100	163	0.612
100	Salinity	-0.675
101	49	0.615
101	220	-0.759
101	268	-0.648
105	5	-0.766
105	9	-0.647
105	13	0.79
105	17	0.883
105	22	0.743
105	23	-0.617
105	24	0.799
105	25	-0.713
105	28	0.824
105	42	0.793
105	47	0.622
105	49	0.712
105	50	-0.81
105	53	-0.773
105	56	-0.723
105	57	-0.707
105	60	0.838
105	62	0.769
105	65	-0.808
105	70	0.609
105	71	0.719
105	72	-0.638
105	76	-0.697
105	80	0.637
105	81	0.642
105	90	0.837
105	95	-0.729
105	99	0.755
105	113	-0.714
105	114	0.714
105	124	0.631
105	126	-0.735
105	128	-0.7
105	135	0.614
105	138	0.728
105	146	-0.732
105	149	-0.702
105	151	-0.74
105	154	-0.682
105	162	0.729
105	165	0.708
105	174	-0.767
105	180	0.775
105	185	-0.738
105	197	0.66
105	208	-0.749
105	209	0.617
105	235	0.714
105	262	0.607
105	Temperature	-0.638
107	8	-0.719
107	9	0.681
107	13	-0.615
107	22	-0.603
107	23	0.665
107	24	-0.678
107	25	0.854
107	28	-0.604
107	32	0.65
107	42	-0.632
107	43	0.663
107	50	0.647
107	51	0.817
107	53	0.773
107	56	0.763
107	71	-0.713
107	72	0.729
107	75	-0.652
107	76	0.834
107	91	0.783
107	95	0.782
107	122	-0.663
107	123	-0.639
107	124	-0.666
107	128	0.748
107	134	-0.626
107	144	-0.657
107	146	0.625
107	150	0.726
107	154	0.775
107	161	0.669
107	164	0.786
107	185	0.704
107	262	-0.641
110	22	0.626
110	23	-0.611
110	132	-0.602
110	149	-0.685
110	208	-0.617
110	268	-0.661
111	4	0.601
111	14	0.613
113	5	0.729
113	9	0.708
113	13	-0.699
113	17	-0.771
113	22	-0.652
113	23	0.702
113	24	-0.677
113	25	0.651
113	28	-0.688
113	42	-0.691
113	43	0.684
113	49	-0.701
113	50	0.846
113	53	0.759
113	56	0.689
113	57	0.636
113	60	-0.72
113	62	-0.68
113	65	0.786
113	70	-0.608
113	71	-0.7
113	76	0.628
113	80	-0.616
113	90	-0.743
113	91	0.641
113	95	0.741
113	99	-0.639
113	124	-0.604
113	126	0.771
113	128	0.694
113	138	-0.658
113	146	0.611
113	149	0.76
113	154	0.745
113	162	-0.692
113	165	-0.734
113	174	0.807
113	180	-0.695
113	185	0.694
113	208	0.834
113	235	-0.617
113	268	0.693
113	Temperature	0.614
114	5	-0.665
114	9	-0.689
114	13	0.773
114	17	0.787
114	22	0.782
114	23	-0.688
114	24	0.772
114	25	-0.632
114	28	0.783
114	42	0.838
114	50	-0.637
114	53	-0.662
114	56	-0.645
114	60	0.666
114	62	0.619
114	65	-0.605
114	70	0.722
114	71	0.739
114	76	-0.691
114	80	0.662
114	81	0.731
114	90	0.745
114	95	-0.629
114	99	0.675
114	122	0.645
114	124	0.621
114	126	-0.764
114	128	-0.632
114	134	0.647
114	135	0.613
114	138	0.601
114	146	-0.709
114	149	-0.669
114	150	-0.642
114	151	-0.647
114	154	-0.647
114	165	0.656
114	174	-0.631
114	180	0.665
114	185	-0.691
114	197	0.628
114	208	-0.626
114	262	0.661
114	268	-0.645
115	266	0.608
117	52	0.689
117	58	0.666
119	9	0.676
119	20	0.64
119	25	0.617
119	51	0.698
119	53	0.648
119	56	0.631
119	80	-0.62
119	125	0.728
119	128	0.625
119	146	0.656
119	154	0.622
119	164	0.706
122	9	-0.729
122	13	0.771
122	17	0.648
122	22	0.718
122	23	-0.723
122	24	0.701
122	25	-0.716
122	28	0.695
122	42	0.712
122	43	-0.752
122	51	-0.772
122	53	-0.669
122	56	-0.765
122	70	0.698
122	71	0.749
122	76	-0.701
122	80	0.647
122	81	0.662
122	90	0.691
122	123	0.632
122	124	0.707
122	126	-0.644
122	128	-0.69
122	134	0.711
122	144	0.789
122	146	-0.631
122	150	-0.679
122	154	-0.721
122	180	0.697
122	185	-0.696
122	197	0.624
122	202	-0.659
122	262	0.718
122	268	-0.627
123	25	-0.749
123	42	0.647
123	43	-0.621
123	51	-0.675
123	71	0.637
123	76	-0.623
123	90	0.642
123	95	-0.625
123	135	0.641
123	150	-0.696
123	180	0.637
124	9	-0.772
124	13	0.808
124	17	0.685
124	22	0.808
124	23	-0.747
124	24	0.702
124	25	-0.701
124	28	0.772
124	42	0.699
124	43	-0.675
124	49	0.679
124	50	-0.609
124	51	-0.69
124	53	-0.711
124	56	-0.796
124	70	0.787
124	71	0.801
124	76	-0.697
124	80	0.644
124	81	0.764
124	90	0.686
124	95	-0.668
124	126	-0.708
124	128	-0.656
124	134	0.7
124	144	0.739
124	146	-0.635
124	149	-0.68
124	154	-0.73
124	162	0.634
124	165	0.617
124	180	0.704
124	185	-0.794
124	197	0.724
124	208	-0.603
124	262	0.753
124	268	-0.736
125	5	0.651
125	9	0.728
125	23	0.681
125	24	-0.602
125	53	0.616
125	80	-0.692
125	128	0.663
125	138	-0.662
125	146	0.719
125	149	0.65
125	154	0.659
125	174	0.603
125	Temperature	0.639
126	5	0.781
126	9	0.856
126	13	-0.817
126	17	-0.837
126	20	0.606
126	22	-0.762
126	23	0.827
126	24	-0.8
126	25	0.727
126	28	-0.806
126	32	0.612
126	41	0.61
126	42	-0.815
126	43	0.754
126	45	-0.664
126	49	-0.701
126	50	0.819
126	53	0.835
126	56	0.788
126	57	0.639
126	60	-0.744
126	62	-0.688
126	65	0.726
126	70	-0.761
126	71	-0.76
126	75	-0.613
126	76	0.779
126	80	-0.78
126	81	-0.745
126	90	-0.806
126	91	0.727
126	95	0.805
126	99	-0.737
126	128	0.753
126	132	0.713
126	134	-0.711
126	138	-0.735
126	146	0.804
126	149	0.826
126	150	0.652
126	151	0.738
126	154	0.836
126	162	-0.712
126	165	-0.733
126	174	0.785
126	180	-0.745
126	185	0.807
126	197	-0.642
126	208	0.843
126	235	-0.629
126	262	-0.645
126	268	0.741
126	Temperature	0.677
128	5	0.75
128	9	0.762
128	13	-0.73
128	17	-0.783
128	18	-0.612
128	20	0.67
128	22	-0.708
128	23	0.768
128	24	-0.795
128	25	0.801
128	28	-0.716
128	32	0.785
128	42	-0.752
128	43	0.748
128	50	0.822
128	51	0.724
128	53	0.887
128	56	0.818
128	57	0.771
128	60	-0.733
128	62	-0.656
128	65	0.8
128	70	-0.659
128	71	-0.716
128	72	0.772
128	75	-0.723
128	76	0.852
128	80	-0.684
128	81	-0.622
128	90	-0.729
128	91	0.692
128	92	0.622
128	95	0.805
128	134	-0.616
128	138	-0.653
128	146	0.881
128	149	0.709
128	150	0.697
128	151	0.76
128	154	0.899
128	164	0.62
128	165	-0.694
128	174	0.69
128	180	-0.681
128	185	0.766
128	197	-0.61
128	208	0.678
128	235	-0.617
128	262	-0.617
128	Temperature	0.754
132	5	0.633
132	17	-0.63
132	22	-0.61
132	23	0.634
132	28	-0.607
132	45	-0.653
132	50	0.623
132	60	-0.617
132	95	0.609
132	149	0.699
132	151	0.648
132	174	0.681
132	208	0.613
132	268	0.627
134	9	-0.78
134	17	0.634
134	22	0.719
134	23	-0.788
134	24	0.667
134	25	-0.673
134	28	0.689
134	42	0.692
134	43	-0.727
134	51	-0.682
134	53	-0.635
134	56	-0.701
134	70	0.741
134	71	0.717
134	75	0.601
134	76	-0.706
134	80	0.655
134	81	0.73
134	90	0.621
134	91	-0.612
134	144	0.733
134	146	-0.616
134	149	-0.643
134	150	-0.642
134	154	-0.662
134	180	0.624
134	185	-0.702
134	262	0.693
134	268	-0.683
135	5	-0.689
135	18	0.613
135	20	-0.672
135	24	0.629
135	25	-0.66
135	42	0.661
135	60	0.627
135	65	-0.626
135	72	-0.632
135	75	0.619
135	80	0.6
135	90	0.655
135	95	-0.677
135	150	-0.62
135	165	0.636
138	5	-0.78
138	9	-0.75
138	17	0.708
138	22	0.653
138	28	0.687
138	42	0.691
138	43	-0.651
138	49	0.695
138	56	-0.632
138	62	0.617
138	65	-0.743
138	71	0.637
138	80	0.749
138	90	0.657
138	95	-0.659
138	99	0.681
138	155	0.626
138	165	0.639
138	180	0.705
138	Temperature	-0.686
144	9	-0.761
144	22	0.727
144	23	-0.721
144	24	0.601
144	25	-0.634
144	28	0.667
144	29	-0.639
144	42	0.66
144	43	-0.73
144	51	-0.788
144	53	-0.645
144	56	-0.737
144	70	0.714
144	71	0.746
144	76	-0.668
144	80	0.659
144	81	0.702
144	90	0.606
144	149	-0.603
144	150	-0.67
144	154	-0.673
144	164	-0.61
144	180	0.671
144	185	-0.733
144	262	0.727
144	268	-0.689
146	5	0.836
146	9	0.817
146	17	-0.774
146	22	-0.781
146	28	-0.764
146	42	-0.823
146	43	0.685
146	51	0.623
146	56	0.795
146	62	-0.688
146	65	0.769
146	70	-0.673
146	71	-0.669
146	76	0.799
146	80	-0.722
146	81	-0.67
146	90	-0.71
146	91	0.618
146	95	0.754
146	150	0.613
146	165	-0.639
146	180	-0.667
146	197	-0.677
146	262	-0.633
146	268	0.604
146	Temperature	0.801
149	5	0.752
149	9	0.834
149	17	-0.78
149	22	-0.788
149	28	-0.774
149	41	0.668
149	42	-0.73
149	43	0.688
149	45	-0.613
149	49	-0.647
149	56	0.765
149	62	-0.637
149	65	0.657
149	70	-0.739
149	71	-0.685
149	76	0.753
149	80	-0.718
149	81	-0.759
149	90	-0.657
149	91	0.671
149	95	0.719
149	99	-0.694
149	165	-0.673
149	180	-0.706
149	197	-0.626
149	262	-0.646
149	268	0.813
149	Temperature	0.639
150	9	0.69
150	17	-0.604
150	22	-0.607
150	23	0.67
150	24	-0.626
150	25	0.755
150	28	-0.602
150	32	0.613
150	42	-0.733
150	43	0.728
150	51	0.772
150	53	0.658
150	56	0.691
150	71	-0.697
150	72	0.658
150	75	-0.624
150	76	0.756
150	81	-0.607
150	90	-0.671
150	91	0.743
150	95	0.661
150	154	0.68
150	180	-0.669
150	185	0.694
151	3	0.651
151	5	0.756
151	17	-0.788
151	22	-0.706
151	28	-0.718
151	42	-0.716
151	56	0.721
151	62	-0.739
151	65	0.698
151	70	-0.6
151	76	0.759
151	90	-0.637
151	95	0.712
151	180	-0.607
151	197	-0.644
151	Temperature	0.697
154	5	0.711
154	9	0.872
154	17	-0.77
154	22	-0.76
154	23	0.847
154	24	-0.781
154	25	0.797
154	28	-0.784
154	32	0.676
154	42	-0.769
154	43	0.818
154	49	-0.631
154	50	0.843
154	51	0.759
154	53	0.902
154	56	0.911
154	57	0.697
154	60	-0.713
154	62	-0.638
154	65	0.744
154	70	-0.751
154	71	-0.757
154	72	0.673
154	75	-0.627
154	76	0.87
154	80	-0.707
154	81	-0.689
154	90	-0.728
154	91	0.76
154	95	0.801
154	162	-0.633
154	164	0.613
154	165	-0.654
154	174	0.733
154	180	-0.724
154	185	0.839
154	197	-0.655
154	208	0.782
154	262	-0.69
154	268	0.723
154	Temperature	0.752
155	5	-0.686
155	16	0.613
155	62	0.602
155	65	-0.643
155	98	0.675
155	163	0.674
161	23	0.624
161	25	0.728
161	51	0.651
161	56	0.649
161	76	0.665
162	5	-0.649
162	9	-0.693
162	17	0.716
162	22	0.646
162	28	0.753
162	42	0.626
162	43	-0.603
162	49	0.755
162	56	-0.692
162	62	0.605
162	65	-0.615
162	70	0.646
162	71	0.633
162	76	-0.602
162	80	0.611
162	81	0.676
162	90	0.658
162	95	-0.618
162	99	0.771
162	165	0.647
162	180	0.712
162	268	-0.683
162	Temperature	-0.614
163	5	-0.666
163	35	-0.622
163	47	0.613
163	57	-0.621
163	60	0.603
163	62	0.622
163	65	-0.658
163	98	0.693
163	209	0.695
163	235	0.625
163	Salinity	-0.601
164	8	-0.692
164	9	0.635
164	25	0.635
164	51	0.781
164	53	0.674
164	56	0.646
164	76	0.623
164	91	0.612
164	95	0.673
164	262	-0.636
165	5	-0.689
165	9	-0.691
165	17	0.743
165	22	0.653
165	23	-0.614
165	24	0.679
165	28	0.701
165	42	0.71
165	43	-0.606
165	49	0.654
165	50	-0.735
165	53	-0.734
165	56	-0.611
165	60	0.732
165	62	0.687
165	65	-0.706
165	70	0.62
165	71	0.774
165	76	-0.607
165	80	0.716
165	90	0.734
165	95	-0.701
165	99	0.629
165	174	-0.724
165	180	0.649
165	185	-0.621
165	208	-0.716
174	5	0.852
174	9	0.75
174	22	-0.684
174	28	-0.759
174	42	-0.726
174	49	-0.686
174	56	0.692
174	62	-0.755
174	65	0.787
174	70	-0.604
174	71	-0.634
174	76	0.642
174	80	-0.713
174	81	-0.633
174	90	-0.703
174	95	0.768
174	98	-0.676
174	99	-0.719
174	180	-0.689
174	197	-0.628
174	268	0.668
174	Temperature	0.727
180	5	-0.648
180	9	-0.742
180	22	0.718
180	23	-0.703
180	24	0.707
180	25	-0.744
180	28	0.783
180	42	0.839
180	43	-0.735
180	49	0.802
180	50	-0.75
180	51	-0.675
180	53	-0.766
180	56	-0.778
180	60	0.756
180	65	-0.66
180	70	0.678
180	71	0.777
180	75	0.601
180	76	-0.693
180	80	0.716
180	81	0.661
180	90	0.787
180	91	-0.607
180	95	-0.721
180	99	0.693
180	185	-0.777
180	197	0.654
180	202	-0.627
180	208	-0.726
180	262	0.64
180	268	-0.673
185	5	0.65
185	9	0.829
185	22	-0.82
185	28	-0.85
185	42	-0.778
185	43	0.71
185	49	-0.764
185	51	0.733
185	56	0.9
185	65	0.629
185	70	-0.765
185	71	-0.791
185	76	0.858
185	80	-0.686
185	81	-0.799
185	90	-0.741
185	91	0.652
185	95	0.791
185	99	-0.615
185	197	-0.74
185	202	0.613
185	262	-0.736
185	268	0.811
185	Temperature	0.601
197	9	-0.634
197	22	0.719
197	23	-0.703
197	24	0.754
197	25	-0.611
197	28	0.741
197	42	0.706
197	49	0.632
197	53	-0.66
197	56	-0.747
197	60	0.62
197	70	0.71
197	71	0.641
197	76	-0.679
197	81	0.651
197	90	0.678
197	208	-0.613
197	262	0.638
197	268	-0.68
202	56	0.634
208	5	0.742
208	9	0.773
208	22	-0.692
208	28	-0.79
208	41	0.645
208	42	-0.709
208	43	0.704
208	49	-0.747
208	56	0.73
208	62	-0.695
208	65	0.724
208	70	-0.692
208	71	-0.69
208	76	0.701
208	80	-0.71
208	81	-0.702
208	90	-0.734
208	91	0.649
208	95	0.67
208	99	-0.74
208	268	0.76
208	Temperature	0.656
209	5	-0.639
209	47	0.817
209	52	-0.674
209	57	-0.629
209	60	0.611
209	62	0.74
209	64	-0.669
209	65	-0.7
209	98	0.672
209	235	0.656
235	5	-0.769
235	28	0.652
235	42	0.643
235	47	0.618
235	62	0.781
235	65	-0.758
235	90	0.609
235	95	-0.646
235	98	0.659
235	Temperature	-0.715
262	9	-0.723
262	28	0.71
262	42	0.653
262	43	-0.683
262	49	0.66
262	51	-0.679
262	53	-0.662
262	56	-0.747
262	70	0.769
262	71	0.783
262	76	-0.674
262	80	0.672
262	81	0.722
262	90	0.613
262	268	-0.701
263	60	0.603
266	40	0.647
266	67	0.626
268	9	0.813
268	28	-0.783
268	29	0.606
268	41	0.766
268	42	-0.649
268	43	0.657
268	45	-0.617
268	49	-0.707
268	50	0.606
268	53	0.711
268	56	0.768
268	70	-0.805
268	71	-0.684
268	76	0.641
268	80	-0.65
268	81	-0.778
268	90	-0.608
268	97	0.685
268	99	-0.628

## Sheet: SPA_40
Start	Target	Correlation
1	5	0.695
1	9	0.776
1	13	-0.816
1	17	-0.822
1	20	0.615
1	22	-0.767
1	23	0.766
1	24	-0.826
1	25	0.888
1	28	-0.818
1	42	-0.823
1	43	0.703
1	49	-0.601
1	50	0.785
1	51	0.756
1	53	0.864
1	56	0.887
1	57	0.766
1	60	-0.762
1	62	-0.641
1	65	0.75
1	70	-0.718
1	71	-0.723
1	72	0.765
1	76	0.868
1	80	-0.645
1	81	-0.668
1	90	-0.796
1	92	0.722
1	95	0.817
1	105	-0.811
1	107	0.744
1	113	0.716
1	114	-0.676
1	119	0.617
1	122	-0.727
1	124	-0.686
1	126	0.765
1	128	0.834
1	132	0.665
1	134	-0.668
1	135	-0.618
1	144	-0.646
1	146	0.781
1	149	0.688
1	150	0.664
1	151	0.752
1	154	0.877
1	161	0.665
1	162	-0.686
1	174	0.696
1	180	-0.744
1	185	0.838
1	197	-0.773
1	202	0.675
1	208	0.669
1	235	-0.614
1	262	-0.69
1	268	0.644
1	Temperature	0.633
2	26	0.618
2	29	0.611
3	54	0.667
3	62	-0.67
4	7	0.834
5	9	0.704
5	50	0.782
5	53	0.77
5	57	0.78
5	60	-0.821
5	62	-0.769
5	65	0.849
5	72	0.698
5	76	0.706
5	80	-0.656
5	86	-0.609
5	90	-0.708
5	95	0.753
5	98	-0.695
5	99	-0.614
5	Temperature	0.8
9	90	-0.726
9	91	0.705
9	95	0.721
9	97	0.619
9	99	-0.629
9	Temperature	0.655
10	3	0.813
10	62	-0.64
11	16	-0.637
11	35	0.754
11	58	0.645
11	163	-0.648
12	16	0.804
12	47	0.712
12	52	-0.778
12	57	-0.649
12	58	-0.652
12	62	0.634
12	64	-0.68
12	163	0.617
12	209	0.764
13	5	-0.623
13	9	-0.779
13	17	0.853
13	20	-0.612
13	22	0.853
13	23	-0.797
13	24	0.841
13	25	-0.732
13	28	0.83
13	42	0.796
13	43	-0.692
13	49	0.735
13	50	-0.739
13	51	-0.655
13	53	-0.775
13	56	-0.813
13	60	0.725
13	65	-0.648
13	70	0.817
13	71	0.808
13	76	-0.778
13	80	0.704
13	81	0.796
13	90	0.838
13	95	-0.731
13	99	0.655
13	132	-0.655
13	134	0.739
13	138	0.633
13	144	0.663
13	146	-0.694
13	149	-0.677
13	151	-0.61
13	154	-0.767
13	162	0.73
13	165	0.724
13	174	-0.675
13	180	0.759
13	185	-0.804
13	197	0.793
13	202	-0.606
13	208	-0.698
13	262	0.777
13	268	-0.768
14	8	0.623
14	21	0.624
14	36	0.736
15	4	0.646
16	18	0.627
16	52	-0.684
16	57	-0.628
16	58	-0.711
16	163	0.696
16	209	0.654
16	Salinity	-0.633
17	5	-0.765
17	9	-0.721
17	22	0.813
17	23	-0.716
17	24	0.849
17	25	-0.749
17	28	0.852
17	42	0.85
17	43	-0.642
17	47	0.604
17	49	0.649
17	50	-0.825
17	53	-0.826
17	56	-0.758
17	57	-0.777
17	60	0.844
17	62	0.828
17	65	-0.817
17	70	0.721
17	71	0.76
17	72	-0.656
17	75	0.606
17	76	-0.769
17	80	0.687
17	81	0.698
17	90	0.876
17	92	-0.656
17	95	-0.77
17	99	0.709
17	174	-0.757
17	180	0.751
17	185	-0.776
17	197	0.754
17	208	-0.761
17	235	0.719
17	262	0.656
17	268	-0.628
17	Temperature	-0.647
18	5	-0.652
18	32	-0.786
18	57	-0.735
18	65	-0.625
18	72	-0.624
18	75	0.689
18	92	-0.604
20	5	0.633
20	24	-0.618
20	25	0.666
20	57	0.617
20	60	-0.69
20	65	0.649
20	71	-0.601
20	72	0.6
20	75	-0.69
20	76	0.615
20	90	-0.605
20	95	0.63
22	5	-0.635
22	9	-0.761
22	23	-0.817
22	24	0.821
22	25	-0.695
22	28	0.81
22	42	0.785
22	43	-0.662
22	49	0.649
22	50	-0.659
22	51	-0.662
22	53	-0.759
22	56	-0.793
22	60	0.734
22	65	-0.624
22	70	0.814
22	71	0.785
22	76	-0.777
22	80	0.674
22	81	0.827
22	90	0.735
22	95	-0.665
22	262	0.783
22	268	-0.75
23	5	0.652
23	9	0.907
23	28	-0.723
23	29	0.626
23	41	0.66
23	42	-0.77
23	43	0.852
23	49	-0.684
23	51	0.764
23	60	-0.622
23	70	-0.809
23	71	-0.751
23	76	0.84
23	80	-0.726
23	81	-0.852
23	90	-0.658
23	91	0.716
23	95	0.688
23	262	-0.765
23	268	0.827
23	Temperature	0.641
24	5	-0.781
24	9	-0.756
24	28	0.838
24	42	0.857
24	43	-0.641
24	49	0.666
24	51	-0.613
24	57	-0.692
24	60	0.798
24	62	0.734
24	65	-0.722
24	70	0.747
24	71	0.766
24	72	-0.704
24	76	-0.842
24	80	0.658
24	81	0.717
24	90	0.777
24	91	-0.601
24	95	-0.747
24	99	0.604
24	262	0.719
24	268	-0.634
24	Temperature	-0.643
25	5	0.613
25	9	0.747
25	28	-0.697
25	42	-0.79
25	43	0.728
25	49	-0.603
25	51	0.834
25	57	0.674
25	60	-0.694
25	65	0.689
25	70	-0.626
25	71	-0.757
25	72	0.775
25	75	-0.656
25	76	0.86
25	80	-0.625
25	81	-0.632
25	90	-0.722
25	91	0.719
25	92	0.688
25	95	0.825
25	262	-0.619
25	Temperature	0.625
28	5	-0.668
28	9	-0.763
28	42	0.793
28	43	-0.642
28	49	0.712
28	50	-0.741
28	53	-0.807
28	56	-0.775
28	60	0.798
28	62	0.639
28	65	-0.674
28	70	0.775
28	71	0.754
28	76	-0.764
28	80	0.702
28	81	0.727
28	90	0.791
28	95	-0.73
28	99	0.714
29	9	0.613
29	41	0.666
29	43	0.616
31	58	-0.62
32	5	0.704
32	42	-0.611
32	57	0.722
32	62	-0.608
32	65	0.627
32	72	0.735
32	75	-0.711
32	76	0.757
32	91	0.732
32	95	0.699
32	Temperature	0.727
35	47	-0.644
35	57	0.654
35	60	-0.607
35	65	0.644
41	9	0.689
41	43	0.672
41	45	-0.677
41	70	-0.63
41	81	-0.64
42	5	-0.782
42	9	-0.754
42	43	-0.739
42	49	0.649
42	51	-0.678
42	57	-0.694
42	60	0.784
42	62	0.682
42	65	-0.745
42	70	0.709
42	71	0.806
42	72	-0.713
42	75	0.637
42	76	-0.801
42	80	0.74
42	81	0.724
42	90	0.846
42	91	-0.661
42	92	-0.626
42	95	-0.779
42	99	0.669
42	Temperature	-0.611
43	9	0.876
43	49	-0.696
43	50	0.74
43	51	0.818
43	53	0.72
43	56	0.785
43	70	-0.672
43	71	-0.735
43	75	-0.629
43	76	0.692
43	80	-0.793
43	81	-0.718
43	90	-0.695
43	91	0.71
43	95	0.622
45	99	0.766
46	53	0.601
46	60	-0.606
46	72	0.602
46	95	0.625
47	57	-0.686
47	60	0.641
47	62	0.722
47	64	-0.647
47	65	-0.74
48	91	-0.619
49	5	-0.618
49	9	-0.729
49	50	-0.648
49	53	-0.698
49	56	-0.666
49	60	0.725
49	70	0.647
49	71	0.694
49	80	0.71
49	81	0.615
49	90	0.676
49	95	-0.638
49	99	0.678
50	9	0.716
50	57	0.816
50	60	-0.822
50	62	-0.737
50	65	0.851
50	71	-0.667
50	72	0.654
50	76	0.719
50	80	-0.627
50	90	-0.817
50	91	0.722
50	92	0.756
50	95	0.76
50	Temperature	0.707
51	6	0.63
51	9	0.795
51	53	0.67
51	56	0.795
51	70	-0.614
51	71	-0.715
51	75	-0.633
51	76	0.753
51	80	-0.644
51	81	-0.667
51	90	-0.6
51	91	0.618
51	95	0.651
52	58	0.67
52	64	0.797
53	9	0.844
53	57	0.774
53	60	-0.819
53	62	-0.704
53	65	0.761
53	70	-0.71
53	71	-0.697
53	72	0.718
53	75	-0.639
53	76	0.846
53	80	-0.683
53	81	-0.7
53	90	-0.784
53	91	0.697
53	92	0.615
53	95	0.815
53	Temperature	0.787
55	73	0.606
56	9	0.834
56	60	-0.672
56	65	0.629
56	70	-0.779
56	71	-0.761
56	72	0.647
56	75	-0.612
56	76	0.863
56	80	-0.657
56	81	-0.763
56	90	-0.75
56	91	0.619
56	95	0.739
56	Temperature	0.618
57	60	-0.755
57	62	-0.78
57	65	0.855
57	72	0.745
57	75	-0.666
57	76	0.718
57	90	-0.699
57	92	0.783
57	95	0.756
57	Temperature	0.753
58	64	0.678
60	9	-0.687
60	62	0.763
60	65	-0.849
60	71	0.69
60	72	-0.675
60	76	-0.71
60	80	0.698
60	90	0.801
60	95	-0.774
60	99	0.615
60	Temperature	-0.689
62	65	-0.786
62	72	-0.621
62	76	-0.616
62	90	0.751
62	95	-0.674
62	98	0.681
62	Temperature	-0.729
65	9	0.602
65	72	0.697
65	76	0.657
65	90	-0.792
65	92	0.683
65	95	0.753
65	Temperature	0.717
70	9	-0.785
70	71	0.787
70	76	-0.732
70	80	0.651
70	81	0.775
70	90	0.674
70	95	-0.639
71	9	-0.803
71	76	-0.738
71	80	0.709
71	81	0.725
71	90	0.749
71	91	-0.659
71	95	-0.745
72	75	-0.633
72	76	0.793
72	90	-0.643
72	91	0.613
72	95	0.823
72	Temperature	0.659
75	9	-0.641
75	76	-0.644
75	91	-0.697
75	95	-0.648
76	9	0.783
76	80	-0.633
76	81	-0.73
76	90	-0.739
76	91	0.794
76	92	0.607
76	95	0.858
76	Temperature	0.725
80	9	-0.855
80	81	0.683
80	90	0.682
80	95	-0.62
81	9	-0.791
81	90	0.62
89	92	-0.616
90	91	-0.601
90	92	-0.641
90	95	-0.744
90	99	0.707
91	95	0.732
91	Temperature	0.61
92	95	0.629
95	Temperature	0.685
100	11	-0.727
100	12	0.707
100	16	0.8
100	31	0.625
100	35	-0.673
100	57	-0.647
100	58	-0.659
100	163	0.647
100	209	0.608
100	Salinity	-0.644
101	41	-0.611
101	45	0.614
101	220	-0.786
101	268	-0.632
105	5	-0.784
105	9	-0.645
105	13	0.767
105	17	0.872
105	22	0.748
105	23	-0.629
105	24	0.794
105	25	-0.708
105	28	0.841
105	42	0.81
105	47	0.682
105	49	0.697
105	50	-0.8
105	53	-0.797
105	56	-0.703
105	57	-0.733
105	60	0.862
105	62	0.747
105	65	-0.815
105	70	0.637
105	71	0.682
105	72	-0.664
105	76	-0.719
105	80	0.636
105	81	0.602
105	90	0.838
105	95	-0.741
105	99	0.697
105	113	-0.726
105	114	0.692
105	124	0.62
105	126	-0.734
105	128	-0.7
105	135	0.698
105	138	0.671
105	146	-0.724
105	149	-0.704
105	151	-0.714
105	154	-0.688
105	162	0.785
105	165	0.694
105	174	-0.781
105	180	0.739
105	185	-0.753
105	197	0.731
105	208	-0.723
105	235	0.724
105	262	0.624
105	Temperature	-0.616
107	8	-0.672
107	9	0.667
107	13	-0.624
107	23	0.691
107	24	-0.653
107	25	0.867
107	32	0.625
107	42	-0.641
107	43	0.667
107	50	0.628
107	51	0.808
107	53	0.68
107	56	0.727
107	71	-0.704
107	72	0.728
107	75	-0.645
107	76	0.828
107	91	0.735
107	95	0.732
107	122	-0.699
107	124	-0.657
107	126	0.636
107	128	0.764
107	134	-0.62
107	144	-0.672
107	150	0.738
107	154	0.776
107	161	0.655
107	164	0.783
107	185	0.673
107	262	-0.652
110	197	0.604
113	5	0.74
113	9	0.767
113	13	-0.747
113	17	-0.782
113	22	-0.69
113	23	0.707
113	24	-0.69
113	25	0.689
113	28	-0.739
113	41	0.614
113	42	-0.726
113	43	0.71
113	49	-0.703
113	50	0.822
113	53	0.777
113	56	0.713
113	57	0.646
113	60	-0.753
113	62	-0.662
113	65	0.77
113	70	-0.678
113	71	-0.714
113	76	0.687
113	80	-0.663
113	81	-0.673
113	90	-0.762
113	91	0.641
113	95	0.705
113	99	-0.651
113	124	-0.654
113	126	0.801
113	128	0.676
113	132	0.635
113	138	-0.69
113	146	0.675
113	149	0.747
113	154	0.784
113	162	-0.687
113	165	-0.673
113	174	0.813
113	180	-0.709
113	185	0.73
113	197	-0.661
113	208	0.806
113	235	-0.682
113	262	-0.602
113	268	0.716
113	Temperature	0.636
114	5	-0.647
114	9	-0.687
114	13	0.747
114	17	0.738
114	22	0.769
114	23	-0.677
114	24	0.742
114	25	-0.622
114	28	0.722
114	42	0.815
114	53	-0.618
114	56	-0.625
114	60	0.609
114	70	0.712
114	71	0.682
114	76	-0.696
114	80	0.69
114	81	0.662
114	90	0.719
114	95	-0.606
114	99	0.633
114	124	0.632
114	126	-0.733
114	132	-0.628
114	134	0.636
114	135	0.658
114	138	0.607
114	146	-0.692
114	149	-0.652
114	150	-0.614
114	154	-0.633
114	165	0.637
114	174	-0.627
114	180	0.617
114	185	-0.686
114	197	0.623
114	208	-0.611
114	262	0.649
114	268	-0.632
117	58	0.694
119	9	0.68
119	20	0.656
119	25	0.619
119	51	0.675
119	53	0.622
119	56	0.653
119	80	-0.621
119	125	0.662
119	128	0.621
119	146	0.655
119	154	0.625
119	164	0.696
119	185	0.605
119	262	-0.645
122	9	-0.736
122	13	0.745
122	17	0.605
122	22	0.683
122	23	-0.735
122	24	0.687
122	25	-0.678
122	28	0.646
122	42	0.664
122	43	-0.746
122	51	-0.806
122	53	-0.63
122	56	-0.766
122	70	0.693
122	71	0.725
122	76	-0.685
122	81	0.658
122	90	0.682
122	124	0.67
122	126	-0.634
122	128	-0.657
122	134	0.697
122	144	0.747
122	146	-0.611
122	150	-0.664
122	154	-0.717
122	180	0.675
122	185	-0.692
122	197	0.645
122	202	-0.676
122	262	0.713
122	268	-0.653
123	25	-0.702
123	42	0.685
123	43	-0.616
123	51	-0.661
123	72	-0.605
123	90	0.642
123	135	0.631
123	150	-0.726
124	9	-0.767
124	13	0.769
124	17	0.686
124	22	0.734
124	23	-0.734
124	24	0.679
124	25	-0.671
124	28	0.743
124	42	0.682
124	43	-0.666
124	49	0.689
124	51	-0.677
124	53	-0.693
124	56	-0.754
124	60	0.61
124	70	0.778
124	71	0.792
124	76	-0.685
124	80	0.649
124	81	0.724
124	90	0.701
124	95	-0.611
124	126	-0.715
124	128	-0.635
124	134	0.708
124	144	0.7
124	149	-0.672
124	154	-0.718
124	162	0.653
124	180	0.682
124	185	-0.774
124	197	0.688
124	208	-0.619
124	262	0.737
124	268	-0.739
125	5	0.662
125	9	0.709
125	23	0.681
125	80	-0.657
125	138	-0.62
125	146	0.687
125	149	0.644
125	154	0.622
125	262	-0.605
125	Temperature	0.613
126	5	0.767
126	9	0.854
126	13	-0.814
126	17	-0.816
126	20	0.607
126	22	-0.748
126	23	0.822
126	24	-0.81
126	25	0.759
126	28	-0.798
126	32	0.612
126	42	-0.817
126	43	0.749
126	45	-0.624
126	49	-0.707
126	50	0.799
126	51	0.622
126	53	0.85
126	56	0.805
126	57	0.642
126	60	-0.748
126	62	-0.667
126	65	0.718
126	70	-0.743
126	71	-0.767
126	75	-0.628
126	76	0.803
126	80	-0.75
126	81	-0.749
126	90	-0.809
126	91	0.746
126	95	0.785
126	99	-0.683
126	128	0.76
126	132	0.716
126	134	-0.667
126	135	-0.647
126	138	-0.719
126	146	0.827
126	149	0.877
126	150	0.66
126	151	0.661
126	154	0.852
126	162	-0.735
126	165	-0.759
126	174	0.798
126	180	-0.739
126	185	0.775
126	197	-0.691
126	208	0.851
126	235	-0.639
126	262	-0.672
126	268	0.776
126	Temperature	0.65
127	25	-0.629
128	5	0.737
128	9	0.756
128	13	-0.716
128	17	-0.771
128	20	0.624
128	22	-0.711
128	23	0.773
128	24	-0.777
128	25	0.783
128	28	-0.722
128	32	0.769
128	42	-0.777
128	43	0.682
128	50	0.785
128	51	0.735
128	53	0.894
128	56	0.803
128	57	0.791
128	60	-0.74
128	62	-0.659
128	65	0.752
128	70	-0.639
128	71	-0.707
128	72	0.763
128	75	-0.722
128	76	0.86
128	80	-0.675
128	81	-0.658
128	90	-0.738
128	91	0.725
128	92	0.631
128	95	0.793
128	134	-0.61
128	135	-0.646
128	138	-0.675
128	144	-0.614
128	146	0.872
128	149	0.701
128	150	0.665
128	151	0.764
128	154	0.879
128	164	0.637
128	165	-0.691
128	174	0.711
128	180	-0.638
128	185	0.759
128	197	-0.645
128	208	0.687
128	235	-0.619
128	262	-0.688
128	Temperature	0.799
132	5	0.622
132	9	0.691
132	17	-0.676
132	22	-0.649
132	23	0.681
132	28	-0.638
132	42	-0.622
132	45	-0.657
132	53	0.642
132	56	0.623
132	60	-0.617
132	70	-0.61
132	76	0.648
132	80	-0.602
132	81	-0.633
132	95	0.614
132	134	-0.613
132	149	0.776
132	151	0.604
132	154	0.607
132	165	-0.602
132	174	0.659
132	185	0.605
132	268	0.682
134	9	-0.767
134	17	0.614
134	22	0.701
134	23	-0.78
134	24	0.636
134	25	-0.658
134	28	0.636
134	42	0.699
134	43	-0.722
134	51	-0.693
134	56	-0.689
134	70	0.781
134	71	0.723
134	76	-0.687
134	80	0.641
134	81	0.754
134	90	0.609
134	144	0.712
134	146	-0.604
134	149	-0.622
134	150	-0.636
134	154	-0.687
134	161	-0.605
134	185	-0.651
134	262	0.692
134	268	-0.735
135	5	-0.685
135	17	0.643
135	18	0.669
135	20	-0.66
135	24	0.638
135	25	-0.678
135	28	0.627
135	32	-0.602
135	42	0.67
135	60	0.655
135	65	-0.638
135	71	0.618
135	72	-0.691
135	75	0.632
135	80	0.663
135	90	0.654
135	95	-0.728
135	146	-0.618
135	150	-0.628
135	165	0.659
135	180	0.637
138	5	-0.763
138	9	-0.743
138	17	0.704
138	22	0.649
138	28	0.647
138	42	0.693
138	43	-0.659
138	49	0.718
138	60	0.759
138	65	-0.722
138	71	0.64
138	80	0.736
138	90	0.713
138	95	-0.602
138	99	0.636
138	162	0.662
138	180	0.663
138	185	-0.645
138	Temperature	-0.632
144	9	-0.763
144	22	0.688
144	23	-0.726
144	25	-0.633
144	28	0.658
144	29	-0.668
144	42	0.626
144	43	-0.747
144	51	-0.813
144	56	-0.727
144	70	0.68
144	71	0.703
144	76	-0.63
144	80	0.617
144	81	0.695
144	150	-0.668
144	154	-0.699
144	180	0.641
144	185	-0.668
144	262	0.722
144	268	-0.638
146	5	0.817
146	9	0.813
146	17	-0.779
146	20	0.612
146	22	-0.733
146	28	-0.733
146	42	-0.814
146	43	0.709
146	51	0.628
146	57	0.739
146	60	-0.745
146	62	-0.671
146	65	0.755
146	70	-0.652
146	71	-0.664
146	72	0.685
146	75	-0.667
146	76	0.787
146	80	-0.702
146	81	-0.662
146	90	-0.723
146	91	0.613
146	95	0.717
146	150	0.666
146	162	-0.613
146	180	-0.656
146	185	0.732
146	197	-0.674
146	262	-0.698
146	268	0.61
146	Temperature	0.774
149	5	0.761
149	9	0.83
149	17	-0.774
149	22	-0.761
149	23	0.801
149	24	-0.71
149	28	-0.761
149	41	0.629
149	42	-0.739
149	43	0.648
149	45	-0.659
149	49	-0.646
149	50	0.724
149	53	0.824
149	56	0.725
149	60	-0.724
149	62	-0.621
149	65	0.638
149	70	-0.683
149	71	-0.674
149	76	0.733
149	80	-0.701
149	81	-0.76
149	90	-0.667
149	91	0.667
149	95	0.706
149	99	-0.67
149	151	0.73
149	154	0.769
149	162	-0.765
149	165	-0.689
149	174	0.837
149	180	-0.667
149	185	0.793
149	197	-0.658
149	208	0.821
149	235	-0.668
149	262	-0.652
149	268	0.814
149	Temperature	0.681
150	9	0.709
150	23	0.683
150	24	-0.619
150	25	0.779
150	42	-0.729
150	43	0.758
150	51	0.8
150	53	0.603
150	56	0.697
150	71	-0.675
150	72	0.667
150	75	-0.668
150	76	0.732
150	80	-0.623
150	90	-0.666
150	91	0.702
150	95	0.704
150	154	0.733
150	180	-0.65
150	185	0.645
151	3	0.644
151	5	0.735
151	17	-0.737
151	22	-0.67
151	28	-0.694
151	42	-0.675
151	57	0.757
151	60	-0.7
151	62	-0.693
151	65	0.658
151	72	0.736
151	75	-0.602
151	76	0.767
151	90	-0.625
151	95	0.744
151	162	-0.617
151	185	0.663
151	197	-0.655
151	Temperature	0.667
154	5	0.706
154	9	0.9
154	17	-0.767
154	22	-0.747
154	23	0.881
154	24	-0.788
154	25	0.826
154	28	-0.757
154	32	0.688
154	42	-0.797
154	43	0.816
154	49	-0.626
154	50	0.801
154	51	0.812
154	53	0.893
154	56	0.904
154	57	0.691
154	60	-0.707
154	65	0.706
154	70	-0.744
154	71	-0.775
154	72	0.687
154	75	-0.639
154	76	0.856
154	80	-0.719
154	81	-0.739
154	90	-0.75
154	91	0.749
154	95	0.77
154	161	0.609
154	162	-0.637
154	164	0.658
154	165	-0.628
154	174	0.746
154	180	-0.716
154	185	0.858
154	197	-0.689
154	208	0.762
154	262	-0.726
154	268	0.752
154	Temperature	0.764
155	5	-0.663
155	16	0.607
155	35	-0.608
155	65	-0.634
155	98	0.627
155	163	0.648
155	209	0.607
161	23	0.616
161	25	0.702
161	51	0.625
161	56	0.698
161	76	0.662
162	5	-0.648
162	9	-0.691
162	17	0.785
162	22	0.691
162	23	-0.623
162	24	0.691
162	25	-0.603
162	28	0.8
162	42	0.681
162	49	0.726
162	50	-0.675
162	53	-0.741
162	56	-0.671
162	60	0.791
162	62	0.638
162	70	0.642
162	71	0.69
162	76	-0.625
162	81	0.613
162	90	0.74
162	95	-0.639
162	99	0.751
162	165	0.657
162	174	-0.734
162	180	0.728
162	185	-0.758
162	197	0.613
162	208	-0.788
162	235	0.632
162	268	-0.665
163	5	-0.615
163	35	-0.621
163	47	0.668
163	62	0.601
163	98	0.648
163	209	0.697
164	8	-0.723
164	25	0.605
164	51	0.738
164	53	0.617
164	56	0.644
164	76	0.63
165	5	-0.668
165	9	-0.683
165	17	0.738
165	22	0.646
165	28	0.698
165	42	0.706
165	43	-0.605
165	49	0.612
165	60	0.778
165	62	0.652
165	65	-0.649
165	70	0.616
165	71	0.711
165	76	-0.614
165	80	0.689
165	90	0.756
165	91	-0.602
165	95	-0.711
165	185	-0.616
165	268	-0.607
165	Temperature	-0.615
174	5	0.848
174	9	0.784
174	22	-0.689
174	28	-0.718
174	42	-0.757
174	43	0.666
174	49	-0.665
174	57	0.684
174	60	-0.784
174	62	-0.712
174	65	0.783
174	71	-0.681
174	76	0.691
174	80	-0.721
174	90	-0.724
174	91	0.649
174	95	0.73
174	98	-0.653
174	99	-0.663
174	180	-0.695
174	185	0.707
174	197	-0.635
174	262	-0.618
174	268	0.713
174	Temperature	0.765
180	5	-0.63
180	9	-0.728
180	22	0.676
180	23	-0.686
180	24	0.721
180	25	-0.708
180	28	0.78
180	42	0.778
180	43	-0.735
180	49	0.766
180	50	-0.707
180	51	-0.656
180	53	-0.708
180	56	-0.749
180	60	0.71
180	65	-0.646
180	70	0.677
180	71	0.745
180	76	-0.653
180	80	0.682
180	81	0.658
180	90	0.804
180	95	-0.673
180	99	0.707
180	185	-0.759
180	197	0.642
180	202	-0.628
180	208	-0.703
180	268	-0.654
185	5	0.652
185	9	0.828
185	22	-0.8
185	23	0.814
185	24	-0.794
185	25	0.751
185	28	-0.83
185	42	-0.774
185	43	0.722
185	49	-0.748
185	50	0.671
185	51	0.735
185	53	0.868
185	56	0.877
185	60	-0.707
185	70	-0.761
185	71	-0.757
185	72	0.61
185	76	0.857
185	80	-0.652
185	81	-0.754
185	90	-0.751
185	91	0.62
185	95	0.771
185	99	-0.6
185	197	-0.74
185	202	0.607
185	208	0.762
185	262	-0.736
185	268	0.79
197	5	-0.601
197	9	-0.664
197	22	0.765
197	23	-0.688
197	24	0.766
197	25	-0.618
197	28	0.776
197	42	0.69
197	49	0.636
197	50	-0.669
197	53	-0.741
197	56	-0.735
197	60	0.686
197	65	-0.614
197	70	0.72
197	71	0.645
197	76	-0.679
197	80	0.604
197	81	0.659
197	90	0.703
197	95	-0.636
197	208	-0.612
197	262	0.62
197	268	-0.657
202	25	0.632
202	56	0.626
208	5	0.787
208	9	0.812
208	22	-0.65
208	28	-0.758
208	41	0.614
208	42	-0.717
208	43	0.712
208	49	-0.737
208	57	0.611
208	60	-0.749
208	62	-0.671
208	65	0.719
208	70	-0.633
208	71	-0.711
208	76	0.709
208	80	-0.716
208	81	-0.611
208	90	-0.75
208	91	0.683
208	95	0.684
208	98	-0.604
208	99	-0.692
208	268	0.731
208	Temperature	0.676
209	5	-0.616
209	47	0.821
209	52	-0.681
209	57	-0.619
209	62	0.725
209	64	-0.705
209	65	-0.695
209	98	0.664
209	235	0.654
212	49	-0.602
220	41	0.616
220	268	0.633
235	5	-0.798
235	28	0.647
235	42	0.689
235	47	0.602
235	57	-0.715
235	60	0.753
235	62	0.805
235	65	-0.8
235	76	-0.61
235	90	0.684
235	95	-0.669
235	98	0.717
235	Temperature	-0.713
262	9	-0.795
262	28	0.718
262	42	0.694
262	43	-0.689
262	49	0.612
262	51	-0.722
262	53	-0.681
262	56	-0.772
262	60	0.618
262	70	0.799
262	71	0.785
262	76	-0.728
262	80	0.692
262	81	0.735
262	90	0.629
262	268	-0.694
263	60	0.606
266	40	0.64
268	9	0.846
268	28	-0.752
268	29	0.61
268	41	0.783
268	42	-0.632
268	43	0.677
268	45	-0.627
268	49	-0.695
268	53	0.679
268	56	0.734
268	70	-0.81
268	71	-0.71
268	76	0.652
268	80	-0.678
268	81	-0.794
268	90	-0.626
268	97	0.639
268	99	-0.625

## Sheet: SPA_50-80
Start	Target	Correlation
1	5	0.741
1	9	0.732
1	13	-0.618
1	15	-0.661
1	17	-0.86
1	23	0.804
1	25	0.788
1	28	-0.825
1	40	0.652
1	50	0.797
1	51	0.607
1	53	0.878
1	56	0.885
1	57	0.778
1	60	-0.718
1	62	-0.601
1	65	0.767
1	76	0.821
1	92	0.776
1	95	0.768
1	107	0.65
1	113	0.781
1	119	0.618
1	126	0.678
1	127	-0.655
1	128	0.789
1	138	-0.652
1	146	0.781
1	149	0.681
1	150	0.654
1	151	0.674
1	154	0.77
1	161	0.623
1	174	0.69
1	185	0.774
1	197	-0.703
1	202	0.766
1	208	0.767
1	235	-0.701
1	266	0.744
1	268	0.629
2	22	-0.602
2	24	-0.627
2	26	0.631
2	41	0.782
2	45	-0.686
2	63	0.65
2	70	-0.685
2	71	-0.635
2	80	-0.739
2	97	0.639
3	6	-0.623
3	36	0.7
3	54	0.726
3	55	0.645
3	68	0.805
3	69	0.605
3	73	0.722
4	7	0.93
4	40	-0.68
4	54	0.631
4	55	0.715
4	68	0.815
4	69	0.76
4	73	0.666
4	95	-0.65
5	9	0.703
5	50	0.687
5	53	0.805
5	56	0.681
5	57	0.776
5	60	-0.663
5	65	0.779
5	76	0.614
5	95	0.634
5	Temperature	0.676
6	73	-0.606
8	9	-0.659
9	91	0.63
9	95	0.635
10	3	0.943
10	14	0.713
10	36	0.663
10	54	0.738
10	68	0.788
10	69	0.626
10	73	0.696
10	103	0.612
10	104	0.654
10	111	0.612
10	121	0.741
11	35	0.685
11	52	0.717
11	58	0.641
11	64	0.602
11	117	0.738
12	16	0.762
12	52	-0.643
12	85	0.671
12	86	0.652
12	209	0.708
13	2	-0.611
13	17	0.721
13	22	0.717
13	24	0.765
13	41	-0.616
13	42	0.695
13	60	0.684
13	70	0.759
13	71	0.774
13	80	0.711
13	81	0.659
13	90	0.765
13	144	0.619
13	165	0.651
13	180	0.712
13	185	-0.7
13	197	0.649
13	262	0.668
14	3	0.768
14	4	0.703
14	8	0.665
14	15	0.727
14	19	0.641
14	21	0.653
14	36	0.904
14	54	0.613
14	55	0.673
14	66	0.659
14	67	-0.712
14	68	0.785
14	69	0.612
14	73	0.846
14	91	-0.649
15	4	0.842
15	7	0.753
15	8	0.716
15	9	-0.652
15	23	-0.712
15	25	-0.657
15	36	0.661
15	53	-0.652
15	56	-0.613
15	67	-0.612
15	68	0.677
15	73	0.649
15	76	-0.606
15	95	-0.693
15	185	-0.629
16	163	0.694
16	209	0.639
16	Salinity	-0.614
17	5	-0.709
17	9	-0.686
17	23	-0.617
17	24	0.65
17	25	-0.7
17	28	0.856
17	42	0.666
17	50	-0.712
17	53	-0.736
17	56	-0.75
17	57	-0.688
17	60	0.795
17	62	0.67
17	65	-0.747
17	71	0.636
17	76	-0.695
17	90	0.702
17	92	-0.693
17	95	-0.685
17	174	-0.636
17	180	0.649
17	185	-0.68
17	197	0.757
17	208	-0.632
17	235	0.749
19	8	0.656
19	36	0.629
19	66	0.615
20	7	0.611
21	8	0.62
21	36	0.612
21	66	0.745
22	24	0.649
22	42	0.656
22	70	0.785
22	71	0.669
22	81	0.825
22	262	0.786
23	5	0.649
23	8	-0.665
23	9	0.834
23	25	0.791
23	28	-0.649
23	51	0.684
23	53	0.719
23	56	0.805
23	76	0.79
23	91	0.689
23	268	0.67
24	42	0.632
24	45	0.63
24	60	0.602
24	70	0.652
24	71	0.651
24	80	0.68
24	89	0.631
24	90	0.617
25	5	0.64
25	8	-0.632
25	9	0.746
25	28	-0.709
25	51	0.749
25	53	0.722
25	56	0.735
25	60	-0.62
25	65	0.609
25	67	0.658
25	72	0.636
25	76	0.868
25	91	0.7
25	92	0.602
25	95	0.653
25	266	0.609
26	27	0.73
26	37	0.753
26	38	0.664
26	41	0.631
26	44	0.628
26	45	-0.645
26	49	-0.666
26	63	0.8
26	74	0.77
26	78	-0.705
26	83	0.607
26	90	-0.609
26	99	-0.674
27	31	0.727
27	61	0.722
27	63	0.678
27	74	0.675
27	78	-0.727
27	85	0.692
27	86	0.603
28	4	0.624
28	5	-0.666
28	9	-0.66
28	50	-0.723
28	53	-0.727
28	56	-0.716
28	57	-0.655
28	60	0.703
28	62	0.637
28	65	-0.708
28	76	-0.646
28	90	0.608
28	92	-0.701
28	95	-0.68
30	33	0.621
30	77	0.644
30	82	0.651
30	94	0.695
31	85	0.753
31	86	0.645
32	57	0.643
32	76	0.604
32	Temperature	0.606
33	77	0.662
33	94	0.655
34	93	0.637
36	4	0.669
36	8	0.708
36	55	0.626
36	67	-0.667
36	68	0.75
36	73	0.833
36	91	-0.658
37	38	0.618
37	41	0.663
37	63	0.731
37	90	-0.666
38	44	0.881
38	45	-0.644
38	49	-0.612
38	74	0.652
38	83	0.618
38	99	-0.663
40	7	-0.647
40	92	0.663
41	9	0.643
41	60	-0.603
41	63	0.711
41	70	-0.69
41	90	-0.607
41	97	0.705
42	60	0.757
42	70	0.638
42	71	0.724
42	80	0.702
42	90	0.79
43	6	0.724
44	45	-0.644
44	49	-0.6
44	63	0.611
44	74	0.61
44	99	-0.686
45	74	-0.711
45	80	0.701
45	99	0.65
47	90	0.649
48	6	-0.605
49	63	-0.624
49	71	0.638
49	74	-0.64
49	77	-0.634
49	78	0.671
49	90	0.651
49	99	0.854
50	53	0.753
50	56	0.71
50	57	0.816
50	65	0.805
50	76	0.609
50	92	0.815
51	8	-0.71
51	9	0.637
51	56	0.683
51	67	0.755
51	72	0.737
51	76	0.806
51	78	0.628
52	64	0.785
53	9	0.637
53	56	0.741
53	57	0.745
53	60	-0.671
53	65	0.725
53	76	0.731
53	92	0.694
53	95	0.785
54	55	0.726
54	68	0.674
54	69	0.771
55	7	0.623
55	68	0.711
55	69	0.705
55	73	0.621
56	8	-0.646
56	9	0.773
56	57	0.659
56	65	0.619
56	76	0.808
56	92	0.696
57	65	0.802
57	76	0.635
57	85	-0.61
57	86	-0.661
57	92	0.705
57	Temperature	0.663
59	64	0.628
60	9	-0.693
60	65	-0.654
60	71	0.622
60	90	0.755
60	95	-0.746
61	83	0.614
61	84	0.651
61	86	0.724
63	74	0.708
63	78	-0.633
63	99	-0.641
64	88	0.624
65	86	-0.607
65	92	0.718
66	73	0.601
67	73	-0.606
67	91	0.614
68	7	0.696
68	69	0.694
68	73	0.746
69	7	0.741
70	9	-0.617
70	71	0.736
70	80	0.638
70	81	0.773
71	80	0.71
71	81	0.659
71	90	0.729
72	8	-0.715
72	76	0.687
74	77	0.713
74	78	-0.635
74	90	-0.603
74	99	-0.696
76	8	-0.661
76	9	0.674
76	78	0.601
76	92	0.619
77	82	0.614
77	83	0.646
77	99	-0.616
78	99	0.664
80	90	0.685
81	9	-0.666
82	94	0.623
84	86	0.672
94	96	0.623
100	12	0.746
100	16	0.648
100	31	0.651
100	61	0.673
100	86	0.799
101	26	-0.645
101	38	-0.697
101	44	-0.633
101	49	0.685
101	74	-0.671
101	99	0.698
101	145	-0.677
103	3	0.688
103	14	0.785
103	19	0.613
103	21	0.678
103	36	0.677
103	66	0.69
103	68	0.674
103	73	0.691
103	104	0.691
104	3	0.714
104	14	0.685
104	36	0.607
104	66	0.732
104	163	-0.656
105	13	0.758
105	17	0.657
105	22	0.614
105	24	0.665
105	42	0.749
105	49	0.647
105	60	0.717
105	70	0.639
105	71	0.701
105	80	0.667
105	90	0.767
105	99	0.657
105	114	0.668
105	123	0.656
105	126	-0.666
105	138	0.679
105	165	0.663
105	180	0.669
105	185	-0.609
105	197	0.687
105	201	-0.607
106	35	0.619
107	8	-0.647
107	23	0.681
107	25	0.704
107	51	0.794
107	53	0.69
107	56	0.673
107	72	0.603
107	76	0.816
107	78	0.634
107	119	0.639
107	128	0.772
107	146	0.662
107	150	0.647
107	154	0.67
107	161	0.815
107	164	0.751
107	173	0.633
108	87	0.608
109	67	0.673
109	163	0.605
111	3	0.639
111	4	0.807
111	7	0.716
111	14	0.796
111	15	0.739
111	36	0.727
111	55	0.642
111	67	-0.649
111	68	0.781
111	73	0.627
111	115	-0.63
112	28	0.674
112	162	0.613
112	197	0.644
113	5	0.777
113	17	-0.69
113	23	0.631
113	25	0.606
113	28	-0.71
113	50	0.691
113	53	0.745
113	56	0.728
113	57	0.604
113	60	-0.614
113	65	0.679
113	76	0.606
113	92	0.717
113	95	0.602
113	128	0.624
113	146	0.65
113	151	0.621
113	154	0.618
113	174	0.601
113	185	0.625
113	197	-0.624
113	202	0.618
113	208	0.792
113	266	0.619
114	2	-0.729
114	13	0.758
114	17	0.614
114	22	0.636
114	24	0.698
114	41	-0.665
114	42	0.713
114	45	0.627
114	60	0.642
114	63	-0.615
114	70	0.712
114	71	0.733
114	80	0.728
114	81	0.604
114	90	0.717
114	122	0.695
114	123	0.661
114	124	0.719
114	126	-0.685
114	134	0.669
114	135	0.639
114	165	0.654
114	180	0.687
114	185	-0.606
115	4	-0.601
115	14	-0.687
115	30	-0.64
115	36	-0.666
115	51	0.659
115	55	-0.637
115	67	0.696
115	69	-0.621
115	91	0.651
115	161	0.634
115	266	0.616
119	8	-0.616
119	9	0.734
119	23	0.73
119	25	0.779
119	51	0.843
119	56	0.66
119	67	0.712
119	72	0.723
119	76	0.727
119	91	0.603
119	146	0.63
119	149	0.669
119	150	0.757
119	161	0.652
120	27	0.659
120	77	0.616
120	83	0.605
120	96	0.675
120	161	-0.607
120	173	-0.604
120	221	0.716
121	3	0.69
121	54	0.73
121	69	0.635
122	2	-0.613
122	9	-0.625
122	13	0.712
122	17	0.639
122	22	0.715
122	24	0.679
122	42	0.725
122	60	0.617
122	70	0.694
122	71	0.757
122	80	0.723
122	81	0.636
122	90	0.671
122	123	0.614
122	124	0.711
122	126	-0.631
122	134	0.64
122	144	0.752
122	180	0.702
122	185	-0.628
122	262	0.707
123	17	0.611
123	42	0.783
123	60	0.686
123	71	0.668
123	80	0.683
123	90	0.717
123	126	-0.615
123	135	0.677
123	165	0.698
123	180	0.649
124	2	-0.678
124	9	-0.655
124	13	0.639
124	22	0.644
124	24	0.626
124	41	-0.642
124	42	0.704
124	70	0.696
124	71	0.688
124	80	0.679
124	81	0.623
124	126	-0.701
124	134	0.712
124	144	0.663
124	180	0.709
124	185	-0.62
125	23	0.623
125	149	0.608
126	2	0.605
126	9	0.797
126	13	-0.698
126	17	-0.726
126	22	-0.66
126	23	0.619
126	25	0.633
126	28	-0.64
126	41	0.732
126	42	-0.74
126	43	0.664
126	56	0.669
126	60	-0.753
126	70	-0.66
126	71	-0.657
126	80	-0.654
126	81	-0.673
126	90	-0.703
126	95	0.622
126	134	-0.67
126	149	0.601
126	180	-0.7
126	185	0.758
126	197	-0.647
126	208	0.601
126	262	-0.605
127	5	-0.634
127	9	-0.705
127	17	0.663
127	23	-0.617
127	25	-0.667
127	28	0.646
127	56	-0.699
127	76	-0.63
127	92	-0.61
127	146	-0.719
127	149	-0.654
127	150	-0.74
127	151	-0.626
127	154	-0.632
127	161	-0.625
127	208	-0.651
128	5	0.645
128	15	-0.62
128	17	-0.655
128	23	0.684
128	25	0.753
128	28	-0.605
128	50	0.642
128	51	0.677
128	53	0.804
128	56	0.706
128	57	0.72
128	65	0.667
128	76	0.751
128	92	0.669
128	95	0.676
128	146	0.681
128	154	0.675
128	161	0.64
128	202	0.742
128	266	0.636
130	8	0.81
130	9	-0.604
130	14	0.685
130	15	0.638
130	19	0.657
130	21	0.65
130	23	-0.624
130	36	0.644
130	51	-0.671
130	72	-0.6
130	164	-0.676
131	30	0.682
131	82	0.659
131	94	0.69
132	23	0.6
132	55	-0.628
132	208	0.623
133	26	0.741
133	37	0.603
133	49	-0.658
133	74	0.652
133	83	0.647
133	168	0.639
134	41	-0.698
134	42	0.609
134	80	0.624
134	144	0.637
135	42	0.602
135	90	0.651
135	165	0.626
138	5	-0.638
138	17	0.68
138	28	0.602
138	42	0.689
138	53	-0.657
138	60	0.837
138	65	-0.631
138	90	0.671
138	95	-0.716
138	197	0.667
138	Temperature	-0.613
144	9	-0.617
144	22	0.614
144	70	0.647
144	71	0.659
144	80	0.603
144	180	0.646
144	262	0.616
145	38	0.635
145	44	0.611
145	78	-0.614
145	99	-0.608
145	221	0.632
146	5	0.79
146	9	0.686
146	17	-0.746
146	23	0.689
146	25	0.622
146	28	-0.647
146	32	0.724
146	50	0.655
146	53	0.73
146	56	0.751
146	57	0.714
146	65	0.634
146	76	0.745
146	78	0.604
146	92	0.621
146	149	0.73
146	150	0.669
146	151	0.76
146	154	0.737
146	161	0.641
146	164	0.604
146	174	0.671
146	208	0.684
146	Temperature	0.679
149	5	0.653
149	9	0.786
149	17	-0.64
149	23	0.772
149	56	0.726
149	76	0.716
149	150	0.638
149	151	0.639
149	185	0.741
149	208	0.679
149	220	0.609
149	268	0.715
150	8	-0.605
150	9	0.685
150	17	-0.683
150	23	0.633
150	25	0.769
150	28	-0.632
150	51	0.754
150	56	0.683
150	67	0.606
150	72	0.718
150	76	0.796
150	78	0.601
150	154	0.6
150	161	0.662
151	5	0.745
151	17	-0.661
151	28	-0.606
151	50	0.67
151	53	0.722
151	56	0.683
151	57	0.702
151	76	0.706
151	84	-0.655
151	86	-0.634
151	154	0.631
151	174	0.684
151	208	0.652
153	79	0.611
154	5	0.633
154	17	-0.702
154	23	0.608
154	25	0.619
154	32	0.692
154	50	0.683
154	51	0.602
154	53	0.631
154	56	0.774
154	57	0.728
154	65	0.663
154	72	0.627
154	76	0.738
154	92	0.683
154	161	0.673
154	174	0.653
154	202	0.64
154	208	0.608
154	268	0.666
155	16	0.685
155	163	0.642
155	201	-0.641
155	209	0.643
155	Salinity	-0.601
161	23	0.674
161	25	0.75
161	51	0.702
161	56	0.671
161	72	0.609
161	76	0.797
161	78	0.657
161	164	0.719
161	173	0.623
162	28	0.658
162	197	0.644
163	19	-0.679
163	31	0.623
163	67	0.617
164	21	-0.601
164	23	0.622
164	51	0.662
164	83	-0.697
165	42	0.645
165	47	0.623
165	71	0.663
165	80	0.656
165	90	0.738
165	201	-0.635
168	26	0.6
168	27	0.661
168	61	0.65
168	84	0.729
168	173	-0.642
173	26	-0.671
173	27	-0.705
173	44	-0.604
173	45	0.716
173	63	-0.683
173	74	-0.672
173	78	0.636
173	83	-0.602
173	99	0.678
174	5	0.778
174	28	-0.622
174	50	0.74
174	53	0.704
174	56	0.623
174	57	0.77
174	65	0.741
174	92	0.642
174	208	0.677
174	235	-0.645
174	268	0.606
178	94	0.641
180	9	-0.627
180	22	0.703
180	42	0.719
180	70	0.737
180	71	0.78
180	80	0.685
180	81	0.689
180	90	0.634
180	185	-0.626
180	262	0.651
185	2	0.638
185	9	0.783
185	22	-0.72
185	23	0.686
185	28	-0.63
185	41	0.774
185	53	0.622
185	56	0.73
185	60	-0.706
185	70	-0.733
185	81	-0.705
185	95	0.69
185	97	0.616
185	197	-0.661
185	208	0.666
185	262	-0.605
197	24	0.634
197	28	0.73
197	42	0.678
197	50	-0.61
197	53	-0.653
197	60	0.751
197	62	0.674
197	71	0.603
197	90	0.745
197	95	-0.684
197	235	0.653
199	82	-0.615
201	47	-0.603
201	Temperature	0.605
202	23	0.636
202	25	0.634
202	28	-0.601
202	50	0.616
202	51	0.608
202	53	0.683
202	56	0.735
202	65	0.604
202	92	0.667
202	266	0.761
208	5	0.808
208	9	0.685
208	23	0.708
208	28	-0.67
208	50	0.68
208	53	0.739
208	56	0.775
208	57	0.655
208	65	0.669
208	92	0.607
208	220	0.622
208	268	0.696
209	47	0.665
209	52	-0.641
220	9	0.661
221	77	0.658
221	83	0.635
221	99	-0.602
226	30	0.61
226	82	0.615
235	28	0.711
235	50	-0.682
235	53	-0.624
235	57	-0.705
235	60	0.662
235	62	0.721
235	65	-0.697
235	86	0.621
235	90	0.621
235	92	-0.623
262	70	0.665
262	71	0.616
262	80	0.605
262	81	0.69
266	28	-0.62
266	40	0.609
266	53	0.623
266	56	0.699
266	92	0.677
268	56	0.693
268	76	0.622

## Sheet: SPA_85-120
Start	Target	Correlation
1	2	0.648
1	5	0.694
1	9	0.686
1	17	-0.729
1	23	0.685
1	25	0.629
1	28	-0.782
1	40	0.735
1	41	0.626
1	50	0.798
1	53	0.772
1	56	0.793
1	57	0.75
1	65	0.71
1	92	0.771
1	95	0.69
1	112	-0.642
1	127	-0.702
1	146	0.675
1	147	0.616
1	151	0.604
1	162	-0.63
1	178	-0.609
1	185	0.726
1	197	-0.606
1	208	0.669
1	266	0.837
2	26	0.634
2	28	-0.605
2	37	0.607
2	38	0.618
2	41	0.61
2	44	0.659
3	36	0.776
3	52	0.621
3	54	0.661
3	66	0.608
3	68	0.685
3	73	0.646
4	7	0.902
4	8	0.611
4	40	-0.603
4	48	0.624
4	55	0.618
4	56	-0.604
4	67	-0.661
4	68	0.758
4	69	0.692
4	76	-0.606
5	9	0.634
5	50	0.678
5	53	0.626
5	57	0.641
5	65	0.718
5	Temperature	0.724
6	60	-0.612
7	93	0.698
8	9	-0.658
8	91	-0.694
8	95	-0.657
8	97	-0.654
9	95	0.666
9	97	0.674
10	3	0.931
10	14	0.72
10	36	0.682
10	54	0.637
10	68	0.625
10	104	0.693
10	140	0.645
11	3	0.614
11	21	0.663
11	35	0.618
11	36	0.668
11	58	0.662
11	62	-0.608
11	64	0.763
11	117	0.697
11	155	-0.643
11	Salinity	0.641
12	235	0.672
12	Salinity	-0.69
13	22	0.727
13	41	-0.635
13	42	0.605
13	60	0.606
13	70	0.729
13	71	0.743
13	80	0.603
13	81	0.704
13	90	0.61
13	180	0.768
13	197	0.605
13	262	0.619
14	3	0.781
14	4	0.652
14	8	0.729
14	15	0.624
14	16	-0.61
14	19	0.781
14	21	0.696
14	36	0.924
14	48	0.626
14	52	0.68
14	64	0.664
14	66	0.783
14	68	0.821
14	69	0.673
14	73	0.88
15	4	0.89
15	7	0.794
15	8	0.745
15	9	-0.636
15	19	0.736
15	23	-0.633
15	25	-0.748
15	28	0.74
15	32	-0.614
15	40	-0.622
15	48	0.677
15	51	-0.693
15	53	-0.674
15	56	-0.65
15	67	-0.693
15	68	0.723
15	69	0.633
15	76	-0.647
15	91	-0.683
15	95	-0.644
15	150	-0.641
16	29	0.62
16	72	0.608
16	98	0.637
16	209	0.615
16	Salinity	-0.782
17	2	-0.61
17	5	-0.617
17	9	-0.649
17	22	0.646
17	28	0.774
17	41	-0.685
17	42	0.657
17	50	-0.646
17	53	-0.71
17	56	-0.679
17	60	0.606
17	95	-0.773
17	97	-0.648
17	180	0.613
17	185	-0.712
17	197	0.672
17	266	-0.638
17	Temperature	-0.649
18	54	-0.677
19	4	0.65
19	8	0.773
19	21	0.624
19	36	0.758
19	48	0.733
19	66	0.748
19	68	0.664
19	73	0.701
19	91	-0.604
20	35	0.722
20	55	0.642
21	3	0.646
21	8	0.701
21	36	0.744
21	52	0.702
21	58	0.658
21	64	0.757
21	66	0.815
21	73	0.603
22	41	-0.762
22	42	0.625
22	49	0.6
22	60	0.637
22	70	0.793
22	71	0.691
22	81	0.829
22	262	0.634
23	9	0.677
23	25	0.709
23	28	-0.723
23	40	0.702
23	50	0.707
23	51	0.646
23	53	0.615
23	56	0.806
23	57	0.601
23	67	0.624
23	76	0.671
23	82	-0.641
23	91	0.66
23	92	0.661
23	266	0.629
24	35	-0.675
24	49	0.624
24	63	-0.604
24	74	-0.701
25	4	-0.684
25	7	-0.611
25	8	-0.716
25	9	0.673
25	28	-0.767
25	40	0.731
25	50	0.662
25	51	0.77
25	53	0.67
25	56	0.737
25	67	0.83
25	76	0.831
25	91	0.746
25	92	0.653
25	263	-0.63
25	266	0.626
26	27	0.699
26	31	0.693
26	37	0.855
26	38	0.695
26	41	0.695
26	44	0.798
26	45	-0.784
26	49	-0.79
26	60	-0.682
26	61	0.709
26	63	0.804
26	71	-0.609
26	74	0.854
26	77	0.662
26	80	-0.731
26	90	-0.617
26	95	0.633
26	99	-0.608
27	30	0.705
27	31	0.801
27	33	0.786
27	45	-0.772
27	49	-0.648
27	61	0.85
27	63	0.818
27	74	0.745
27	77	0.869
27	78	-0.724
27	80	-0.662
27	82	0.745
27	83	0.661
27	86	0.668
27	94	0.771
27	96	0.742
27	99	-0.619
28	4	0.644
28	7	0.675
28	8	0.618
28	9	-0.676
28	40	-0.708
28	50	-0.711
28	51	-0.687
28	53	-0.756
28	56	-0.775
28	57	-0.6
28	67	-0.707
28	76	-0.73
28	82	0.638
28	91	-0.636
28	92	-0.691
28	95	-0.703
28	97	-0.616
29	Salinity	-0.62
30	33	0.631
30	34	0.649
30	46	0.608
30	49	-0.608
30	63	0.602
30	67	-0.607
30	77	0.717
30	78	-0.764
30	79	0.613
30	82	0.828
30	83	0.744
30	91	-0.611
30	94	0.808
30	96	0.81
30	99	-0.649
31	33	0.621
31	37	0.631
31	45	-0.665
31	61	0.734
31	63	0.817
31	74	0.616
31	77	0.7
31	80	-0.663
32	51	0.639
32	67	0.607
32	76	0.602
32	78	0.627
32	91	0.602
33	34	0.608
33	63	0.613
33	77	0.693
33	79	0.685
33	82	0.746
33	94	0.782
33	96	0.714
34	7	0.622
34	82	0.65
34	93	0.704
34	94	0.674
35	49	-0.673
35	54	0.604
35	55	0.712
35	74	0.651
35	78	-0.61
35	98	-0.62
35	99	-0.68
36	8	0.699
36	48	0.621
36	64	0.738
36	66	0.749
36	68	0.709
36	73	0.823
36	Salinity	0.614
37	41	0.734
37	42	-0.606
37	44	0.706
37	45	-0.623
37	47	-0.609
37	48	-0.637
37	49	-0.717
37	60	-0.715
37	63	0.707
37	71	-0.619
37	80	-0.659
37	90	-0.692
37	95	0.708
38	44	0.865
38	49	-0.626
38	74	0.607
38	88	0.641
40	50	0.676
40	51	0.606
40	53	0.671
40	56	0.798
40	67	0.653
40	76	0.657
40	92	0.699
41	9	0.696
41	42	-0.708
41	48	-0.635
41	49	-0.611
41	53	0.639
41	56	0.608
41	60	-0.748
41	63	0.626
41	70	-0.73
41	71	-0.661
41	80	-0.62
41	81	-0.749
41	90	-0.683
41	95	0.769
41	97	0.602
42	49	0.609
42	60	0.66
42	70	0.604
42	71	0.656
42	81	0.608
42	90	0.714
42	95	-0.663
43	6	0.677
44	45	-0.606
44	47	-0.609
44	49	-0.757
44	63	0.604
44	74	0.733
44	99	-0.684
45	49	0.709
45	61	-0.693
45	63	-0.825
45	71	0.6
45	74	-0.819
45	77	-0.741
45	78	0.645
45	80	0.766
45	96	-0.682
45	99	0.638
46	49	-0.648
47	Temperature	-0.604
48	8	0.725
48	58	0.603
48	68	0.618
48	91	-0.625
48	95	-0.722
49	60	0.723
49	63	-0.811
49	74	-0.779
49	77	-0.734
49	78	0.74
49	80	0.725
49	81	0.63
49	90	0.703
49	96	-0.606
49	99	0.833
50	53	0.724
50	56	0.702
50	57	0.782
50	65	0.833
50	86	-0.613
50	92	0.854
51	8	-0.788
51	9	0.665
51	56	0.68
51	67	0.874
51	76	0.815
51	91	0.794
51	97	0.624
52	58	0.604
52	62	-0.724
52	64	0.79
52	Salinity	0.688
53	9	0.677
53	56	0.791
53	57	0.66
53	65	0.628
53	92	0.669
53	95	0.753
54	69	0.649
55	7	0.645
55	69	0.702
56	9	0.742
56	57	0.615
56	67	0.647
56	76	0.677
56	91	0.631
56	92	0.707
56	95	0.697
56	97	0.655
57	65	0.795
57	86	-0.635
57	92	0.777
58	8	0.622
58	64	0.609
58	85	-0.604
60	63	-0.634
60	71	0.652
60	80	0.626
60	81	0.644
60	90	0.69
60	95	-0.671
61	63	0.718
61	74	0.644
61	77	0.647
61	83	0.71
61	84	0.705
61	86	0.714
61	94	0.621
62	64	-0.667
62	Salinity	-0.606
63	70	-0.605
63	71	-0.63
63	74	0.817
63	77	0.782
63	78	-0.706
63	80	-0.802
63	81	-0.663
63	94	0.634
63	96	0.671
63	99	-0.695
64	8	0.619
64	66	0.641
65	92	0.698
65	Temperature	0.639
66	8	0.726
66	68	0.631
66	73	0.706
67	8	-0.742
67	9	0.665
67	76	0.855
67	91	0.786
67	97	0.633
68	8	0.614
68	69	0.666
68	73	0.669
69	7	0.719
69	73	0.629
70	71	0.708
70	80	0.675
70	81	0.779
71	80	0.702
71	81	0.723
71	90	0.613
72	85	0.623
72	Salinity	-0.68
73	8	0.702
74	77	0.753
74	78	-0.717
74	80	-0.722
74	81	-0.625
74	96	0.691
74	99	-0.728
75	95	-0.626
76	8	-0.675
76	9	0.665
76	91	0.756
77	78	-0.751
77	80	-0.687
77	82	0.703
77	94	0.738
77	96	0.763
77	99	-0.679
78	80	0.604
78	82	-0.696
78	83	-0.662
78	94	-0.736
78	96	-0.711
78	99	0.821
79	82	0.694
79	94	0.705
79	96	0.68
80	81	0.664
80	90	0.63
80	96	-0.626
82	83	0.74
82	94	0.845
82	96	0.764
83	84	0.654
83	94	0.697
83	96	0.616
84	86	0.65
85	Salinity	-0.623
86	92	-0.638
90	95	-0.64
94	96	0.767
95	97	0.715
96	99	-0.649
98	Salinity	-0.653
100	3	-0.603
100	11	-0.728
100	12	0.747
100	16	0.761
100	52	-0.634
100	62	0.696
100	235	0.629
100	Salinity	-0.77
101	49	0.607
101	74	-0.666
101	78	0.637
101	99	0.684
101	102	-0.6
101	105	0.649
101	115	0.605
102	27	0.655
102	30	0.641
102	35	0.6
102	49	-0.627
102	77	0.712
102	78	-0.726
102	82	0.645
102	94	0.654
102	99	-0.674
102	107	-0.702
102	115	-0.653
102	120	0.716
102	131	0.607
102	199	-0.603
102	221	0.708
102	226	0.665
103	3	0.712
103	8	0.644
103	11	0.67
103	14	0.732
103	21	0.797
103	36	0.733
103	62	-0.64
103	64	0.728
103	66	0.752
103	73	0.632
104	3	0.797
104	14	0.75
104	19	0.615
104	21	0.633
104	36	0.771
104	66	0.647
104	68	0.664
104	73	0.635
104	111	0.674
105	22	0.638
105	24	0.658
105	26	-0.7
105	35	-0.639
105	41	-0.603
105	44	-0.699
105	45	0.731
105	49	0.809
105	63	-0.696
105	74	-0.76
105	78	0.613
105	80	0.666
105	81	0.641
105	99	0.745
105	112	0.611
105	123	0.636
105	138	0.747
105	221	-0.611
106	20	0.631
106	35	0.754
106	46	0.632
106	55	0.679
107	25	0.711
107	30	-0.708
107	32	0.646
107	51	0.816
107	67	0.738
107	76	0.741
107	77	-0.62
107	78	0.768
107	82	-0.702
107	83	-0.645
107	91	0.705
107	94	-0.7
107	96	-0.703
107	99	0.678
107	108	-0.641
107	115	0.733
107	119	0.668
107	120	-0.688
107	128	0.699
107	131	-0.694
107	133	-0.62
107	145	-0.631
107	150	0.744
107	161	0.687
107	164	0.639
107	221	-0.634
107	226	-0.782
108	78	-0.606
108	83	0.608
108	226	0.654
109	8	-0.608
109	67	0.696
109	85	0.651
109	119	0.641
109	163	0.637
111	4	0.736
111	7	0.626
111	8	0.668
111	14	0.825
111	15	0.763
111	19	0.742
111	36	0.706
111	48	0.621
111	66	0.633
111	68	0.782
111	69	0.734
111	73	0.772
111	130	0.631
112	2	-0.6
112	37	-0.603
112	44	-0.642
112	47	0.638
112	49	0.663
112	90	0.627
112	123	0.602
112	138	0.669
112	197	0.766
112	Temperature	-0.647
113	23	0.639
113	28	-0.611
113	82	-0.605
113	92	0.634
113	127	-0.613
113	178	-0.622
115	25	0.663
115	32	0.678
115	51	0.656
115	78	0.623
115	202	0.669
116	226	0.646
117	36	0.623
117	52	0.648
117	58	0.632
117	64	0.742
119	8	-0.704
119	9	0.643
119	17	-0.604
119	23	0.628
119	25	0.751
119	28	-0.693
119	51	0.804
119	56	0.681
119	67	0.85
119	76	0.798
119	82	-0.606
119	91	0.753
119	95	0.654
119	97	0.658
119	127	-0.642
119	128	0.799
119	146	0.656
119	147	0.617
119	150	0.786
119	185	0.624
119	226	-0.611
120	27	0.868
120	30	0.749
120	31	0.66
120	33	0.709
120	45	-0.728
120	49	-0.613
120	61	0.778
120	63	0.741
120	74	0.703
120	77	0.806
120	78	-0.721
120	79	0.635
120	80	-0.62
120	82	0.794
120	83	0.718
120	86	0.631
120	94	0.805
120	96	0.767
120	99	-0.621
120	131	0.722
120	132	-0.6
120	133	0.618
120	166	0.699
120	168	0.699
120	173	-0.612
120	199	-0.672
120	221	0.863
120	226	0.711
121	3	0.62
121	54	0.645
121	55	0.606
121	69	0.647
122	13	0.684
122	26	-0.626
122	41	-0.652
122	70	0.658
122	71	0.719
122	80	0.602
122	81	0.633
122	124	0.64
122	144	0.669
122	180	0.68
122	262	0.627
123	17	0.615
123	22	0.615
123	37	-0.63
123	41	-0.663
123	42	0.685
123	49	0.708
123	60	0.633
123	71	0.602
123	81	0.655
123	90	0.643
123	95	-0.621
123	126	-0.712
123	138	0.676
123	197	0.618
124	13	0.708
124	22	0.694
124	26	-0.645
124	37	-0.647
124	41	-0.704
124	42	0.628
124	49	0.624
124	60	0.671
124	63	-0.662
124	70	0.701
124	71	0.725
124	74	-0.602
124	80	0.71
124	81	0.679
124	90	0.68
124	126	-0.655
124	138	0.61
124	144	0.628
124	180	0.768
125	23	0.675
125	146	0.643
125	220	0.623
126	9	0.647
126	17	-0.688
126	22	-0.71
126	37	0.675
126	41	0.867
126	42	-0.608
126	48	-0.634
126	49	-0.615
126	60	-0.685
126	63	0.628
126	70	-0.625
126	71	-0.636
126	81	-0.687
126	95	0.661
126	130	-0.6
126	180	-0.736
126	185	0.684
126	197	-0.665
127	4	0.611
127	7	0.621
127	9	-0.668
127	15	0.672
127	17	0.776
127	23	-0.655
127	25	-0.654
127	28	0.853
127	40	-0.621
127	50	-0.61
127	53	-0.692
127	56	-0.727
127	67	-0.655
127	76	-0.619
127	82	0.601
127	91	-0.613
127	92	-0.601
127	95	-0.71
127	128	-0.646
127	146	-0.657
127	147	-0.678
127	150	-0.62
127	185	-0.661
127	197	0.65
127	220	-0.614
127	266	-0.727
128	8	-0.633
128	9	0.634
128	15	-0.639
128	17	-0.606
128	23	0.646
128	25	0.747
128	28	-0.687
128	32	0.658
128	51	0.727
128	56	0.676
128	67	0.793
128	76	0.739
128	91	0.743
128	95	0.603
128	97	0.606
128	146	0.687
128	150	0.752
130	8	0.741
130	14	0.61
130	15	0.615
130	19	0.714
130	21	0.6
130	36	0.62
130	41	-0.679
130	48	0.648
130	66	0.669
130	73	0.601
130	95	-0.691
131	20	0.616
131	27	0.698
131	30	0.814
131	33	0.671
131	34	0.615
131	77	0.706
131	78	-0.725
131	79	0.615
131	82	0.757
131	83	0.624
131	94	0.784
131	96	0.784
131	221	0.632
131	226	0.725
132	57	0.615
132	92	0.635
133	30	0.715
133	78	-0.605
133	82	0.71
133	83	0.731
133	94	0.633
133	145	0.642
133	226	0.628
138	6	-0.615
138	26	-0.722
138	37	-0.702
138	41	-0.662
138	44	-0.638
138	45	0.678
138	47	0.618
138	49	0.823
138	60	0.693
138	63	-0.701
138	74	-0.653
138	78	0.704
138	80	0.672
138	90	0.707
138	99	0.657
138	197	0.659
140	54	0.729
144	31	-0.658
144	41	-0.616
144	63	-0.623
144	70	0.625
144	71	0.705
144	180	0.716
144	262	0.603
145	30	0.622
145	78	-0.691
145	83	0.691
145	99	-0.645
145	226	0.651
146	5	0.664
146	9	0.675
146	17	-0.629
146	23	0.682
146	25	0.604
146	28	-0.647
146	50	0.609
146	53	0.676
146	56	0.723
146	154	0.603
146	220	0.653
147	2	0.836
147	17	-0.705
147	28	-0.698
147	41	0.611
147	88	0.613
147	95	0.682
147	97	0.654
147	185	0.721
149	9	0.686
149	220	0.607
150	8	-0.647
150	9	0.613
150	25	0.745
150	28	-0.715
150	32	0.632
150	51	0.783
150	67	0.812
150	76	0.813
150	91	0.744
150	97	0.635
150	226	-0.62
151	50	0.646
151	56	0.663
151	57	0.663
151	65	0.607
151	86	-0.645
151	92	0.682
151	220	0.622
151	263	-0.691
153	33	0.776
153	79	0.769
153	82	0.627
153	94	0.647
153	178	0.716
154	23	0.626
154	40	0.661
154	50	0.622
154	51	0.607
154	56	0.656
154	65	0.624
155	35	-0.648
155	55	-0.613
155	98	0.617
155	Salinity	-0.612
161	25	0.65
161	164	0.64
162	5	-0.61
162	50	-0.633
162	53	-0.618
162	57	-0.686
162	65	-0.667
162	92	-0.601
163	8	-0.605
163	52	-0.662
163	58	-0.602
163	64	-0.628
163	67	0.627
163	Salinity	-0.665
164	99	0.631
164	173	0.603
164	221	-0.612
166	20	0.747
166	27	0.638
166	35	0.622
166	49	-0.6
166	63	0.672
166	77	0.629
166	78	-0.621
166	94	0.61
166	96	0.602
166	221	0.633
168	26	0.66
168	27	0.724
168	31	0.654
168	37	0.602
168	45	-0.649
168	61	0.797
168	63	0.654
168	83	0.654
168	94	0.62
168	173	-0.612
168	221	0.627
173	27	-0.617
173	45	0.647
173	61	-0.641
173	221	-0.638
174	5	0.721
174	50	0.693
174	57	0.655
174	65	0.708
178	27	0.632
178	28	0.619
178	33	0.791
178	79	0.633
178	82	0.721
178	94	0.686
180	22	0.7
180	26	-0.624
180	37	-0.632
180	41	-0.758
180	60	0.702
180	63	-0.649
180	70	0.728
180	71	0.739
180	80	0.63
180	81	0.718
180	90	0.672
180	95	-0.624
180	185	-0.615
180	197	0.623
180	262	0.617
185	2	0.689
185	9	0.694
185	22	-0.62
185	28	-0.72
185	41	0.744
185	53	0.715
185	56	0.706
185	95	0.746
185	97	0.75
197	22	0.618
197	26	-0.611
197	37	-0.65
197	41	-0.674
197	49	0.601
197	60	0.601
197	81	0.6
197	90	0.657
197	95	-0.636
199	27	-0.738
199	31	-0.618
199	33	-0.653
199	45	0.623
199	63	-0.637
199	74	-0.636
199	77	-0.721
201	29	-0.61
201	209	-0.609
202	40	0.633
202	56	0.644
208	9	0.607
208	28	-0.602
208	50	0.654
208	56	0.645
208	266	0.656
209	Salinity	-0.659
220	9	0.648
220	56	0.636
221	27	0.8
221	30	0.681
221	33	0.635
221	45	-0.68
221	49	-0.602
221	61	0.648
221	63	0.654
221	74	0.613
221	77	0.76
221	78	-0.7
221	82	0.745
221	83	0.699
221	94	0.726
221	96	0.706
221	99	-0.645
226	30	0.795
226	49	-0.608
226	51	-0.645
226	76	-0.611
226	77	0.609
226	78	-0.783
226	82	0.701
226	83	0.7
226	91	-0.62
226	94	0.714
226	96	0.66
226	99	-0.704
262	70	0.638
262	71	0.721
262	81	0.666
263	56	-0.67
266	9	0.601
266	28	-0.766
266	40	0.759
266	50	0.781
266	53	0.681
266	56	0.791
266	57	0.637
266	65	0.609
266	92	0.757
268	92	0.615

## Sheet: SPA_140-200
Start	Target	Correlation
1	2	0.628
1	3	0.686
1	10	0.677
1	38	0.656
1	44	0.645
1	62	-0.661
1	100	-0.63
1	112	-0.623
2	26	0.699
2	28	-0.637
2	37	0.683
2	38	0.679
2	44	0.767
2	88	0.634
2	95	0.621
3	54	0.724
3	62	-0.602
4	7	0.95
4	55	0.659
4	68	0.748
4	69	0.699
4	73	0.779
4	93	0.751
4	94	0.6
7	73	0.679
7	93	0.775
10	3	0.94
10	49	-0.619
10	54	0.714
10	62	-0.676
10	100	-0.669
10	104	0.698
10	112	-0.707
10	121	0.702
10	138	-0.6
11	12	-0.632
11	16	-0.627
11	35	0.834
11	52	0.803
11	58	0.74
11	64	0.832
11	112	-0.631
11	117	0.805
12	16	0.639
12	29	0.659
12	47	0.681
12	52	-0.61
12	62	0.601
13	22	0.609
13	24	0.62
13	70	0.702
13	74	-0.667
14	8	0.691
14	25	-0.612
14	36	0.936
14	55	0.671
14	66	0.644
14	68	0.732
14	69	0.613
14	73	0.861
14	94	0.648
14	Salinity	0.609
15	2	-0.602
15	4	0.78
15	7	0.779
15	19	0.677
15	26	-0.687
15	34	0.697
15	93	0.807
16	29	0.655
16	35	-0.616
16	62	0.663
16	Salinity	-0.651
17	28	0.618
17	63	-0.636
17	Temperature	-0.704
18	38	0.628
19	8	0.62
19	25	-0.706
19	73	0.614
20	35	0.68
20	55	0.777
20	67	-0.609
20	68	0.671
20	73	0.66
20	85	-0.664
20	94	0.637
21	8	0.64
21	52	0.687
21	58	0.629
21	64	0.761
21	66	0.696
22	74	-0.613
24	49	0.653
24	54	-0.641
24	74	-0.685
25	8	-0.704
25	66	-0.641
26	4	-0.676
26	7	-0.671
26	28	-0.756
26	30	-0.645
26	37	0.87
26	38	0.674
26	44	0.725
26	48	-0.65
26	88	0.675
27	60	-0.648
27	63	0.801
28	30	0.781
28	37	-0.767
28	38	-0.601
28	44	-0.681
28	88	-0.771
30	37	-0.633
30	82	0.759
30	84	-0.65
30	94	0.744
31	84	0.607
32	39	0.736
33	79	0.932
33	94	0.606
33	96	0.709
34	4	0.662
34	7	0.766
34	93	0.743
35	52	0.615
35	64	0.614
35	77	0.615
36	8	0.604
36	66	0.642
36	67	-0.611
36	68	0.681
36	73	0.749
36	Salinity	0.64
37	44	0.687
37	84	0.631
37	88	0.693
38	44	0.872
38	88	0.609
44	88	0.743
46	49	-0.625
46	96	0.626
49	63	-0.675
49	74	-0.706
49	Temperature	-0.682
51	66	-0.622
52	58	0.629
52	64	0.857
54	62	-0.652
54	69	0.639
54	81	-0.607
55	7	0.615
55	67	-0.614
55	68	0.66
55	69	0.721
55	73	0.695
55	94	0.701
55	Salinity	0.636
58	64	0.713
61	73	-0.609
61	84	0.627
61	86	0.603
63	79	0.601
63	80	-0.607
63	96	0.756
63	Temperature	0.698
64	99	-0.601
67	Salinity	-0.624
68	7	0.669
68	69	0.719
68	73	0.807
68	Salinity	0.652
69	7	0.686
69	73	0.654
69	93	0.6
69	94	0.621
69	96	0.626
72	85	0.686
73	8	0.621
73	94	0.658
75	88	-0.612
77	82	0.672
77	94	0.703
77	96	0.663
79	96	0.627
82	84	-0.668
82	94	0.836
84	86	0.66
88	Temperature	0.632
94	96	0.699
94	97	-0.628
100	3	-0.641
100	16	0.623
100	62	0.646
100	Salinity	-0.683
102	6	0.66
102	28	0.613
102	30	0.847
102	82	0.76
102	94	0.854
102	97	-0.602
102	109	-0.605
102	131	0.665
102	133	0.745
102	226	0.663
103	8	0.667
103	14	0.681
103	21	0.653
103	36	0.657
103	61	-0.647
103	66	0.695
103	73	0.646
103	109	-0.615
103	111	0.623
103	130	0.707
104	3	0.703
105	54	-0.643
105	96	-0.606
105	221	-0.614
105	226	-0.618
106	11	0.669
106	20	0.731
106	35	0.826
106	46	0.688
106	55	0.697
107	94	-0.6
108	87	0.626
109	4	-0.621
109	26	0.648
109	30	-0.728
109	31	0.63
109	37	0.633
109	61	0.738
109	72	0.614
109	85	0.682
109	94	-0.638
109	118	0.727
109	131	-0.618
109	133	-0.608
111	4	0.8
111	7	0.691
111	8	0.664
111	14	0.859
111	25	-0.601
111	36	0.73
111	55	0.681
111	68	0.746
111	73	0.9
111	94	0.606
111	130	0.612
112	3	-0.688
112	16	0.628
112	35	-0.677
112	49	0.607
112	54	-0.619
112	62	0.707
117	34	-0.617
117	52	0.724
117	64	0.751
118	4	-0.616
118	7	-0.612
118	69	-0.604
118	94	-0.621
120	77	0.84
120	79	0.659
120	82	0.639
120	94	0.681
120	96	0.736
120	131	0.755
120	201	0.661
120	221	0.921
120	226	0.738
121	3	0.625
121	54	0.725
121	55	0.642
121	69	0.748
126	26	0.629
126	28	-0.665
126	37	0.713
126	84	0.625
126	88	0.676
126	127	-0.606
127	17	0.695
127	26	-0.723
127	28	0.765
127	37	-0.625
127	44	-0.671
127	88	-0.713
130	8	0.686
130	14	0.63
130	21	0.652
130	25	-0.66
130	66	0.607
130	82	0.643
131	30	0.68
131	77	0.79
131	82	0.794
131	94	0.806
131	221	0.678
131	226	0.731
133	26	-0.605
133	28	0.82
133	30	0.869
133	37	-0.608
133	82	0.759
133	88	-0.606
133	94	0.642
133	147	-0.628
138	49	0.614
139	33	0.774
139	79	0.889
139	153	0.826
147	2	0.635
150	30	-0.604
153	33	0.894
153	63	0.632
153	79	0.906
153	96	0.645
153	178	0.659
166	27	0.69
166	46	0.601
166	60	-0.602
166	63	0.605
166	96	0.679
178	33	0.661
178	79	0.761
197	49	0.659
197	63	-0.656
197	80	0.62
201	221	0.671
201	263	0.633
221	24	-0.659
221	46	0.6
221	69	0.669
221	77	0.832
221	94	0.649
221	96	0.76
221	226	0.735
226	77	0.797
226	82	0.784
226	94	0.743
226	96	0.617
263	32	0.63

[truncated: 5 more sheets: LPA_20, LPA_40, LPA_50-80, LPA_85-120, LPA_140-200]
